# Supplementary material for: Voting with your wallet? Municipal budget policy and election results
Source: PLoS One. 2019 Aug 29;14(8):e0221619. doi: 10.1371/journal.pone.0221619 (PMC6715277; doi:10.1371/journal.pone.0221619)
Supplement: S1 Dataset — (XLS) [file pone.0221619.s001.xls]

## Sheet: Sheet1
i_geme	t_jaar	p_2012_vld	p_2012_nva	p_2012_cdv	p_2012_spa	p_2012_gro	p_2006_vld	p_2006_nva	p_2006_cdv	p_2006_spa	p_2006_gro	p_2000_vld	p_2000_nva	p_2000_cdv	p_2000_spa	p_2000_gro	v	v1	t_pers	t_onro	t_uitg	t_inve	t_ambt	t_schu	x_meep	x_inko	z_oppe	z_inwo	z_jong
1	3	1	1	1	1	0	0	0	0	0	0	0	0	0	0	0		59.09	7.5	1500	1731.02	312.785	678.956	525.058	3	49585	7811.54	81777	0.976
2	3	0	0	1	0	0	0	0	0	0	0	0	0	0	0	0		63.9	6.5	1400	1207.83	125.223	424.556	1178.72	1	51478	8192.04	19869	1.09357
3	3	1	1	1	0	0	0	0	0	0	0	0	0	0	0	0	46.3	53.64	8	1500	1982.43	354.698	867.526	1503.43	2	48916	6251.5	28747	0.788401
4	3	1	0	0	0	0	0	0	0	0	0	0	0	0	0	0	38.4	47.98	4	700	1156.06	117.099	487.689	462.875	2	58631	1092.61	14268	0.818004
5	3	1	1	1	0	0	0	0	0	0	0	0	0	0	0	0		79.64	7	1250	1050.66	236.686	291.243	1066.64	2	54225	1769.73	12611	1.22639
6	3	1	0	1	1	0	0	0	0	0	0	0	0	0	0	0	59.2	61.44	7	1350	1105.24	101.339	412.612	961.665	3	48906	2813.91	11315	1.0443
7	3	0	1	1	0	0	0	0	0	0	0	0	0	0	0	0	69.9	63.91	8	2250	1138.09	237.55	359.477	744.056	2	39168	8000.98	4989	1.30103
8	3	1	1	1	1	0	0	0	0	0	0	0	0	0	0	0		56.15	8	1350	3180.42	273.181	968.435	2662.8	3	41518	20451.4	500370	1.23167
9	3	0	0	0	0	0	0	0	0	0	0	0	0	0	0	0		74.19	8	1750	1319.08	294.452	388.733	1347.21	3	48603	4178.87	14472	1.11809
10	3	0	0	0	0	0	0	0	0	0	0	0	0	0	0	0	63.3	59.14	6	950	1434.31	419.547	377.598	410.794	1	43025	3457.61	9079	0.898123
11	3	0	1	1	1	0	0	0	0	0	0	0	0	0	0	0	44.9	57.09	7.5	1400	1157.39	156.443	484.662	304.862	2	43609	5538.2	12902	1.25616
12	3	0	0	0	0	0	0	0	0	0	0	0	0	0	0	0	49.1		7.5	1000	1082.45	238.58	387.623	62.5128	1	45225	2206.83	8005	1.26114
13	3	0	1	1	0	0	0	0	0	0	0	0	0	0	0	0		55.59	6	950	1697.42	101.256	704.082	1294.08	3	55158	4963.98	30882	1.1945
14	3	1	1	0	1	1	0	0	0	0	0	0	0	0	0	0	62.1	51.36	7	1175	1500.08	204.736	288.079	1894.08	1	46381	8722.47	13939	0.925566
15	3	0	0	1	0	0	0	0	0	0	0	0	0	0	0	0	43.7	46.01	7	2000	976.331	167.439	271.763	490.432	1	44886	2174.81	9645	0.988216
16	3	0	0	0	0	0	0	0	0	0	0	0	0	0	0	0	45.2	56.05	7.2	1340	1186.16	62.8483	447.09	8.81799	1	44143	747.877	2586	1.25893
17	3	0	0	1	1	0	0	0	0	0	0	0	0	0	0	0	53.4	59.78	8	1400	1329.41	200.923	521.817	595.091	2	43745	7288.18	21569	1.08727
18	3	0	0	1	0	0	0	0	0	0	0	0	0	0	0	0	35	59.15	7.5	1500	1464.91	572.258	368.466	379.533	1	47589	7167.58	15355	1.05193
19	3	0	0	0	0	1	0	0	0	0	0	0	0	0	0	0		46.14	6.5	1200	1827.39	154.363	582.622	837.148	2	50728	3747.98	17159	1.36401
20	3	0	1	1	1	1	0	0	0	0	0	0	0	0	0	0	67.5	49.22	7.5	1100	1393.54	244.955	498.477	493.589	2	60314	3000.67	24229	1.25259
21	3	0	0	0	0	0	0	0	0	0	0	0	0	0	0	0	43.1	52.84	8	1200	1282.9	222.89	434.154	852.513	2	51159	1761.85	9962	1.0235
22	3	0	0	1	1	0	0	0	0	0	0	0	0	0	0	0	67.8	56.27	7.6	1400	1401.49	370.11	359.485	448.373	2	48040	3717.12	6081	0.983885
23	3	0	0	1	1	0	0	0	0	0	0	0	0	0	0	0	51	63.5	6.9	1290	1748.3	207.236	433.288	378.42	2	41478	7829.61	43633	1.33084
24	3	0	1	1	1	0	0	0	0	0	0	0	0	0	0	0	62.5	56.63	8.1	1850	1423.07	417.842	485.523	369.854	2	46929	2457.19	10963	1
25	3	1	0	0	1	1	0	0	0	0	0	0	0	0	0	0		55.26	7	1100	1218.76	383.971	294.004	588.909	2	49341	3781.97	14684	1.13936
26	3	1	0	0	1	0	0	0	0	0	0	0	0	0	0	0	43.1	52.72	7.5	1050	1268.09	314.812	352.049	1473.06	2	65314	2974.71	9641	1.30309
27	3	0	0	1	0	0	0	0	0	0	0	0	0	0	0	0	55.5	64.73	7.5	1600	1312.36	55.9884	472.754	1642.37	1	53897	1977.61	2171	1.49091
28	3	1	1	1	0	0	0	0	0	0	0	0	0	0	0	0	79	54.49	4	1200	2210.45	432.679	685.763	2243.04	2	50677	15018.1	46744	1.06069
29	3	0	1	1	1	0	0	0	0	0	0	0	0	0	0	0		59.53	7	1100	1278.54	207.175	382.321	1232.7	2	64363	3973.45	9604	1.22703
30	3	0	0	1	0	0	0	0	0	0	0	0	0	0	0	0	47.9	55.26	8.3	1450	1454.81	259.908	539.818	1647.89	2	44247	7589.53	31347	1.11196
31	3	1	1	1	0	0	0	0	0	0	0	0	0	0	0	0	68.8	52.87	6.5	1745	2320.51	372.512	645.437	2577.72	2	40740	1741.12	19305	0.517162
32	3	0	0	0	1	0	0	0	0	0	0	0	0	0	0	0	42.5	57.05	8	1350	2128.67	261.142	318.002	1231.3	2	39619	5934.24	12729	1.109
33	3	0	0	1	1	1	0	0	0	0	0	0	0	0	0	0		54.77	7.3	1230	1213.05	238.635	393.198	1186.65	3	58550	2065.51	12725	1.10423
34	3	0	1	1	0	0	0	0	0	0	0	0	0	0	0	0	73.9	60.15	7.5	1150	1525.74	193.967	419.986	599.069	2	61874	2926.65	14712	0.8304
35	3	1	1	1	0	0	0	0	0	0	0	0	0	0	0	0		57.35	8.5	1550	1390.2	146.004	502.799	2002.08	3	43277	736.539	17157	1.1829
36	3	1	0	1	0	0	0	0	0	0	0	0	0	0	0	0	57.2	65.8	5.8	1150	1324.97	313.765	345.868	688.401	2	60588	1863.67	11957	1.07437
37	3	1	0	0	1	0	0	0	0	0	0	0	0	0	0	0		64.46	8.5	1700	1312.72	231.465	414.492	1007.34	2	43814	5112.28	10485	0.888502
38	3	0	1	1	0	0	0	0	0	0	0	0	0	0	0	0	53.7	48.99	7.5	1275	1432.88	384.541	443.63	1543.35	1	51393	4575.83	20871	1.0127
39	3	1	0	1	0	1	0	0	0	0	0	0	0	0	0	0	45.7	62.04	6	1250	1249.87	256.728	465.207	241.188	4	48202	391.866	10222	0.970788
40	3	1	0	0	1	0	0	0	0	0	0	0	0	0	0	0	53.1	65.92	7.2	1150	1147.21	86.0785	339.68	1173.47	2	59552	3075.14	7793	1.26344
41	3	1	0	0	1	0	0	0	0	0	0	0	0	0	0	0	57	59.35	8	1300	998.859	100.201	294.877	733.138	2	48574	5646.42	14331	0.922658
42	3	1	1	1	0	0	0	0	0	0	0	0	0	0	0	0	73.7	53.19	6	900	1508.97	164.011	643.767	597.951	2	58419	3849.48	37311	0.86659
43	3	1	1	1	1	0	0	0	0	0	0	0	0	0	0	0		54.94	7	995	1047.45	184.105	305.306	1029	4	51484	9083.85	27892	1.24352
44	3	0	0	0	1	0	0	0	0	0	0	0	0	0	0	0	48	58.1	7	1775	1321.2	90.2542	406.873	1132.84	1	46428	1307.91	16498	1.02119
45	3	0	0	1	0	0	0	0	0	0	0	0	0	0	0	0	59.8	64.79	7	1150	1421.88	357.936	353.224	2369.5	2	42329	6496.02	15370	1.0086
46	3	1	1	1	1	0	0	0	0	0	0	0	0	0	0	0	84.2		6.9	1600	2129.28	326.908	788.886	863.18	3	49973	13840.2	117274	0.790351
47	3	1	0	0	0	0	0	0	0	0	0	0	0	0	0	0			7.8	1300	1390.1	356.313	379.309	2094.64	3	52458	2525.34	14230	1.08378
48	3	0	0	1	0	0	0	0	0	0	0	0	0	0	0	0	69.3	69.3	8	1800	1426.29	78.4077	475.494	776.129	1	48246	8952.05	10845	0.93305
49	3	0	0	0	0	0	0	0	0	0	0	0	0	0	0	0		49.09	5	1400	2109.3	194.394	749.574	1294	1	47859	4216.92	12467	0.498555
50	3	0	0	0	0	0	0	0	0	0	0	0	0	0	0	0		54.85	7.5	1950	2516.72	476.604	849.221	1186.97	1	43560	2389.69	10737	0.546523
51	3	1	1	1	0	0	0	0	0	0	0	0	0	0	0	0	77.2	68.36	7.2	950	1070.67	49.5437	381.306	813.244	2	66920	1798.43	10217	0.959084
52	3	0	0	1	0	0	0	0	0	0	0	0	0	0	0	0	44.7	60.74	7	1550	1556.14	240.717	634.845	1139.44	1	46562	1681.57	11417	0.983708
53	3	1	1	1	0	0	0	0	0	0	0	0	0	0	0	0	68.2	66.06	7.7	1100	1522.03	336.977	427.294	1124.12	2	50310	7553.5	29730	1.01881
54	3	0	1	1	1	0	0	0	0	0	0	0	0	0	0	0		55.05	7	1300	1046.05	159.87	361.341	520.081	2	49767	1377.37	19059	1.2239
55	3	0	1	1	1	0	0	0	0	0	0	0	0	0	0	0		52.74	7.8	1400	1330.11	131.957	485.308	471.775	2	48766	5567.47	44488	1.00396
56	3	0	0	0	0	0	0	0	0	0	0	0	0	0	0	0	60.7	59.15	7.5	1475	892.855	159.362	272.682	43.6619	1	45574	2593.55	8340	1.13286
57	3	0	1	0	0	0	0	0	0	0	0	0	0	0	0	0	53.4	51.24	6	900	1405.51	200.274	487.916	867.845	1	44063	2703.03	9225	1.13272
58	3	1	0	1	0	0	0	0	0	0	0	0	0	0	0	0	49.2	64.3	6	750	910.854	41.8074	268.138	852.079	2	57942	2656.47	17712	0.942008
59	3	1	0	0	1	1	0	0	0	0	0	0	0	0	0	0			8	1390	1921.49	213.324	522.905	735.064	4	47221	4118.77	18373	1.15314
60	3	0	0	0	1	0	0	0	0	0	0	0	0	0	0	0		56.6	7.9	1560	1636.92	368.743	458.117	1438.94	2	49538	5819.89	23236	0.919068
61	3	0	0	1	1	0	0	0	0	0	0	0	0	0	0	0	51	57.17	8	2150	1883.71	232.957	499.044	1091.22	2	41262	14940.2	16430	0.97358
62	3	1	1	1	0	0	0	0	0	0	0	0	0	0	0	0	75.9	63.61	5.5	920	1322.48	356.849	343.635	652.558	2	59255	4117.64	40402	0.97294
63	3	1	0	0	1	1	0	0	0	0	0	0	0	0	0	0		58.54	8	1300	1378.03	113.838	581.18	1161.49	2	40638	6560.65	19930	1.2912
64	3	0	0	0	0	0	0	0	0	0	0	0	0	0	0	0	63.5	46.69	7	1150	1895.6	466.312	627.965	446.416	1	46082	249.096	5003	1.23751
65	3	0	1	1	0	0	0	0	0	0	0	0	0	0	0	0	69.7	45.25	6.5	850	1515.39	237.446	622.56	1015.8	1	52725	2271.24	16939	1.05983
66	3	1	1	1	0	0	0	0	0	0	0	0	0	0	0	0	72	49.32	7.2	775	1185.22	121.416	526.496	628.566	2	59005	865.222	21046	0.74715
67	3	0	1	1	1	0	0	0	0	0	0	0	0	0	0	0		57.33	7.7	1150	1444.78	313.042	439.753	1142.74	2	45010	3004.61	20283	0.877532
68	3	1	1	1	0	0	0	0	0	0	0	0	0	0	0	0	83.7	70.79	7	1200	987.793	196.088	321.049	597.185	2	53521	3403.27	19472	0.931776
69	3	0	0	1	1	0	0	0	0	0	0	0	0	0	0	0	52.2	48.72	7	1150	1147.44	226.647	365.232	960.261	2	45669	4748.25	18056	1.28411
70	3	0	1	1	1	0	0	0	0	0	0	0	0	0	0	0		53.27	7.9	1300	1127	147.221	346.133	712.047	2	49386	7503.96	33700	1.02383
71	3	0	0	1	0	0	0	0	0	0	0	0	0	0	0	0	56.8	78.54	7.5	1300	1439.29	266.561	546.011	1483.4	1	53446	3493.3	8524	1.19753
72	3	1	0	0	0	0	0	0	0	0	0	0	0	0	0	0	32	46.45	6.5	1200	1039.84	93.629	406.668	973.933	1	53998	3134.59	12537	1.1017
73	3	0	0	1	0	0	0	0	0	0	0	0	0	0	0	0	30.7	51.63	7	1170	2097.95	172.044	602.772	0	1	49914	10985.1	37837	1.06109
74	3	1	0	1	0	0	0	0	0	0	0	0	0	0	0	0		72.29	8	1500	1102.64	118.083	352.224	0	3	43951	3517.23	5946	0.955437
75	3	0	1	1	0	0	0	0	0	0	0	0	0	0	0	0	59.2	45.64	7	1190	2041.48	339.553	633.44	1398.06	1	40795	8785.46	65240	1.24183
76	3	1	0	0	1	0	0	0	0	0	0	0	0	0	0	0			6.9	1450	3026.18	255.519	1331.81	1603.56	3	48603	15618.1	247251	1.13583
77	3	1	0	0	1	0	0	0	0	0	0	0	0	0	0	0		59.88	8	1400	1146.57	144.667	372.134	1074.33	2	47768	7971.45	32622	1.02542
78	3	0	0	0	1	0	0	0	0	0	0	0	0	0	0	0		57.54	8	1650	1476.63	308.622	545.204	1430.64	1	46314	5649.23	8230	1.07412
79	3	0	1	1	1	0	0	0	0	0	0	0	0	0	0	0	61		7.5	1500	770.154	228.135	191.566	827.724	3	45522	4225.41	11794	1.10828
80	3	0	0	1	1	0	0	0	0	0	0	0	0	0	0	0	45.3	67.83	8	1200	1244.36	281.68	391.3	521.911	2	52275	2678.05	5264	1.10825
81	3	0	1	1	0	0	0	0	0	0	0	0	0	0	0	0	73.9	70.28	7	1100	1502.05	142.101	410.751	1129.9	1	56022	3969.63	9172	1.07697
82	3	1	1	1	0	0	0	0	0	0	0	0	0	0	0	0	53.6	50.88	6.5	775	1293.79	161.687	442.166	1467.89	2	59166	3861.04	35723	1.05744
83	3	1	0	1	0	0	0	0	0	0	0	0	0	0	0	0		56.57	7.5	1350	1378.57	220.696	485.428	1167.83	2	49402	2835.65	11049	1.09504
84	3	1	0	1	0	0	0	0	0	0	0	0	0	0	0	0	46.6	55.84	7.1	1200	1485.53	49.3188	279.361	783.057	2	56760	3056.85	14160	1.16693
85	3	1	0	0	1	0	0	0	0	0	0	0	0	0	0	0			6	1250	866.018	114.007	249.547	876.899	2	50795	3030.06	17707	0.963041
86	3	0	0	0	0	0	0	0	0	0	0	0	0	0	0	0		58.54	7	1350	1559.67	550.719	431.964	1628.14	1	45258	3629.48	9348	0.974918
87	3	1	1	1	0	0	0	0	0	0	0	0	0	0	0	0	64.1	49.54	7.9	1300	1570.04	220.736	519.091	1355.12	2	49617	4440.43	36827	1.12496
88	3	0	0	1	1	1	0	0	0	0	0	0	0	0	0	0		56.2	7	1250	1112.77	188.989	364.317	1570.35	2	43594	3269.02	10391	1.17105
89	3	1	1	1	0	0	0	0	0	0	0	0	0	0	0	0	68.7	53.56	8	1650	1210.52	218.769	377.226	1248.19	2	44944	4021.41	24426	1.14153
90	3	0	0	1	0	0	0	0	0	0	0	0	0	0	0	0	36.7	49.59	6.5	900	1148.26	176.628	260.733	0.0265659	1	39881	4365.97	14211	0.958097
91	3	0	1	1	1	1	0	0	0	0	0	0	0	0	0	0		73.18	7.7	1550	2023.47	175.32	534.897	571.258	2	44304	2914	26955	0.989399
92	3	1	1	1	0	0	0	0	0	0	0	0	0	0	0	0		85.46	7.5	1350	1835.72	261.711	638.283	1394.08	3	49897	10223.9	74505	0.855328
93	3	0	0	1	1	0	0	0	0	0	0	0	0	0	0	0	49.4	67.89	8	1100	911.908	111.428	338.353	445.485	2	43707	7669.86	11939	1.20652
94	3	0	0	1	1	0	0	0	0	0	0	0	0	0	0	0	63.4	64.97	7.5	1600	1290.57	250.349	344.726	1009.01	2	42023	5306.6	7102	0.98928
95	3	1	1	1	0	0	0	0	0	0	0	0	0	0	0	0	66.9	45.86	7.5	1050	1096.21	178.185	338.404	864.445	2	46542	8645.97	40515	0.955732
96	3	0	1	1	1	0	0	0	0	0	0	0	0	0	0	0	69.3	59.62	7.8	1450	1230.59	58.7671	640.006	442.779	2	46481	543.819	10600	1.26327
97	3	0	0	0	1	0	0	0	0	0	0	0	0	0	0	0		50.4	7.7	1400	1023.19	87.3048	273.785	2077.8	2	66012	3273.22	20651	1.23551
98	3	0	0	1	1	0	0	0	0	0	0	0	0	0	0	0	50.2	59.49	7.4	1400	1510.71	168.528	550.477	1014.31	2	47098	4856.07	27374	0.923622
99	3	0	0	0	0	0	0	0	0	0	0	0	0	0	0	0	52.5	58.36	7.5	1500	1185.01	67.8271	491.362	824.544	2	44096	2355.06	8735	0.941033
100	3	1	0	0	1	0	0	0	0	0	0	0	0	0	0	0	54.2		7	1200	1485.76	526.842	336.891	675.46	2	48014	4283.24	12313	1.06667
101	3	0	0	1	0	0	0	0	0	0	0	0	0	0	0	0	76.8	78.46	7.5	1400	1291.34	222.691	347.37	1478.82	1	53699	4462.85	6573	1.0656
102	3	0	0	1	0	0	0	0	0	0	0	0	0	0	0	0	41.6	53.41	7.5	1350	815.121	66.7333	296.343	631.613	1	45773	5231.92	14391	0.912464
103	3																		5	1150	793.826	52.5618	467.224	0	1	50984	135.461	87	0.6
104	3	1	0	0	1	0	0	0	0	0	0	0	0	0	0	0			7	1600	1059.13	47.1903	447.565	1418.13	2	50393	4740	17200	1.06742
105	3	1	1	1	0	0	0	0	0	0	0	0	0	0	0	0		53.44	8	1400	1490.73	308.511	548.884	1022.6	3	42110	5322.71	32012	1.31956
106	3	0	0	1	0	0	0	0	0	0	0	0	0	0	0	0	31.2	55.36	9	1850	1467.22	372.233	395.479	1470.23	1	39570	9423.53	7939	1.12439
107	3	0	0	1	0	0	0	0	0	0	0	0	0	0	0	0	52.1	51.17	7.5	1250	1230.67	125.513	425.289	1121.27	1	59886	3393.12	6731	1.30797
108	3	1	0	0	0	0	0	0	0	0	0	0	0	0	0	0		47.5	6	950	2066.11	987.81	333.291	651.076	2	67011	2042.84	10545	1.34967
109	3	1	0	1	0	0	0	0	0	0	0	0	0	0	0	0		67.42	8.5	1450	1070.6	121.526	384.089	548.453	3	44945	3002.11	9589	1.09124
110	3	0	0	1	1	0	0	0	0	0	0	0	0	0	0	0	49.2	68.28	7	1300	1118.79	206.345	398.805	1442.74	2	61362	3849.54	9721	1.2625
111	3	0	0	0	0	0	0	0	0	0	0	0	0	0	0	0		48.5	7	1600	1854.12	244.671	291.977	1214.31	1	45641	3783.62	9897	1.08848
112	3	0	0	1	0	0	0	0	0	0	0	0	0	0	0	0		74.34	6	1400	1354.23	168.541	496.984	822.815	2	45431	10531.8	20319	1.22446
113	3	1	0	0	0	0	0	0	0	0	0	0	0	0	0	0	72	73.53	7	1200	806.568	34.0398	200.014	26.8801	1	50536	1119.68	2058	0.849899
114	3	1	0	0	1	1	0	0	0	0	0	0	0	0	0	0		59.38	8	1475	1323.89	158.989	455.681	429.901	4	40006	7826.88	30355	1.36707
115	3	0	0	1	1	0	0	0	0	0	0	0	0	0	0	0		82.14	7.5	1975	2175.43	706.059	306.872	1770.9	2	40390	5589.39	9731	1.1385
116	3	0	0	1	0	0	0	0	0	0	0	0	0	0	0	0		50.12	7.5	1450	1751.01	521.737	536.874	641.917	2	68703	598.696	8201	0.999405
117	3	0	1	1	1	0	0	0	0	0	0	0	0	0	0	0	53.9		8	1000	1045.3	17.4185	330.202	1601.06	2	62272	3963.93	9528	1.24589
118	3	0	1	1	0	0	0	0	0	0	0	0	0	0	0	0	78.1	62.8	7	1300	1159.67	212.705	380.228	629.05	1	46897	1734.55	10062	1.10105
119	3	0	0	1	0	0	0	0	0	0	0	0	0	0	0	0		50.26	7.7	1600	1915.13	415.364	388.917	871.398	2	41813	4533.47	13900	1.14433
120	3	0	1	1	0	0	0	0	0	0	0	0	0	0	0	0	52.8	52.31	8	1500	1880.38	234.614	416.802	677.132	1	44110	13061	35085	0.876032
121	3	0	0	1	0	0	0	0	0	0	0	0	0	0	0	0	44.8	49.72	7	1700	1120.61	101.082	421.892	833.91	1	44060	1615.73	10735	0.928219
122	3	0	0	1	1	1	0	0	0	0	0	0	0	0	0	0	46	54.15	7	1800	1722.41	307.33	340.347	1231.21	2	44744	2548.31	27354	0.901539
123	3	0	0	1	0	0	0	0	0	0	0	0	0	0	0	0	52.4	53.47	7.4	1450	1247.49	108.8	277.241	1633.88	1	52636	5376.48	13783	1.05182
124	3	0	1	1	0	0	0	0	0	0	0	0	0	0	0	0	71.9	52.75	7.5	1100	1826.32	370.05	745.373	555.211	1	51193	5944.74	18123	1.09555
125	3	1	0	1	0	0	0	0	0	0	0	0	0	0	0	0	59.2	59.86	6	950	1322.29	197.698	392.242	1999.49	2	60428	3349.41	11309	1.24269
126	3	1	0	0	0	0	0	0	0	0	0	0	0	0	0	0	43.1	49.13	5	700	1061.62	194.295	300.07	921.008	1	58358	3711.31	26532	0.853901
127	3	0	0	1	1	0	0	0	0	0	0	0	0	0	0	0		61.83	7.8	1300	1300.6	161.809	390.025	1269.89	2	54506	1524.66	9165	1.05925
128	3	0	0	0	0	0	0	0	0	0	0	0	0	0	0	0	46.5	50.56	7.5	1200	1202.57	116.491	335.397	676.955	1	51456	3370.51	6317	0.955164
129	3	0	1	1	0	0	0	0	0	0	0	0	0	0	0	0	72	49.1	7.8	925	1134.17	248.225	423.927	89.3244	1	49446	7152	18120	1.11336
130	3	1	0	1	0	0	0	0	0	0	0	0	0	0	0	0		57.29	5.5	815	1657.74	599.046	369.588	1262.14	2	70269	1838.63	12776	1.01653
131	3	0	0	1	0	0	0	0	0	0	0	0	0	0	0	0	51.7	62.4	6	1350	1127.3	110.586	458.89	219.941	1	39859	5476.46	12239	1.28626
132	3	0	0	0	0	0	0	0	0	0	0	0	0	0	0	0	53	47.96	7	1250	1572.18	126.959	569.916	1751.21	1	49697	3038.15	6442	1.12469
133	3	0	0	0	0	0	0	0	0	0	0	0	0	0	0	0	64.4	59.14	8	1650	1084.93	59.5988	324.13	1529.29	1	44996	3727.4	8223	0.996255
134	3	0	0	0	0	0	0	0	0	0	0	0	0	0	0	0	64.8	60.15	7.5	1900	2763.65	713.657	720.647	1939.64	1	59638	5644.32	33974	0.412012
135	3	0	0	1	1	0	0	0	0	0	0	0	0	0	0	0	62.1	65.03	7	1700	1094.42	356.034	291.376	324.082	2	40545	3918.53	8534	0.987707
136	3	1	1	0	1	0	0	0	0	0	0	0	0	0	0	0		61.9	7.5	1950	3033.78	543.731	948.287	5334.64	3	57757	4395.96	22154	0.384146
137	3	1	1	1	0	0	0	0	0	0	0	0	0	0	0	0	66.1	51.83	5.7	1095	1068.4	142.131	316.466	904.2	2	59616	2366.9	20734	1.08911
138	3	1	0	0	1	0	0	0	0	0	0	0	0	0	0	0	48.2	61.9	7	1600	1934.23	197.131	365.035	2044.06	3	40763	5499.98	12216	0.972995
139	3	0	1	1	1	0	0	0	0	0	0	0	0	0	0	0		59.51	7.8	1475	1631.45	752.462	305.286	1527.93	2	46709	4906.43	7855	0.873282
140	3	1	1	1	0	0	0	0	0	0	0	0	0	0	0	0	70.4	61.59	7.9	950	1157.2	221.834	308.835	1203.61	2	63074	3451.72	19379	1.2876
141	3	1	0	0	1	0	0	0	0	0	0	0	0	0	0	0		50.92	8.5	1600	1130.86	113.876	425.143	2041.24	2	47075	3389.96	8398	1.18682
142	3	1	1	1	0	0	0	0	0	0	0	0	0	0	0	0	70.6	61.46	7.9	1750	2028	397.399	561.068	2178.89	2	49679	8002.04	75162	0.906006
143	3	0	0	0	0	0	0	0	0	0	0	0	0	0	0	0	62.8	76.4	7.5	950	1245.16	170.729	365.396	1745.43	1	78299	580.445	13555	1.33157
144	3	0	0	1	0	0	0	0	0	0	0	0	0	0	0	0		60.29	8	1950	1265.25	146.606	363.306	1331.47	2	49104	3342.42	16025	1.12921
145	3	0	0	1	0	0	0	0	0	0	0	0	0	0	0	0	68.4	60.42	8	1100	1223.57	198.693	434.807	422.01	1	51241	4675.57	8115	1.11248
146	3	0	0	1	0	0	0	0	0	0	0	0	0	0	0	0		66	7.5	1750	1776.88	539.612	543.212	1404.85	2	44683	1000.83	12956	0.93038
147	3	0	1	1	1	0	0	0	0	0	0	0	0	0	0	0		61.23	7.5	1100	1131.32	123.185	430.027	640.392	2	44904	4248.41	15534	1.02384
148	3	1	1	0	1	0	0	0	0	0	0	0	0	0	0	0	61.5	52.93	7.8	1250	1459.58	315.52	357.265	855.545	3	52939	3206.6	12272	0.9987
149	3	1	0	0	1	0	0	0	0	0	0	0	0	0	0	0		49.32	6.9	1200	1399.68	206.262	504.004	1413.62	2	45715	5899.58	25576	0.944551
150	3	0	1	1	1	0	0	0	0	0	0	0	0	0	0	0		55.99	8	1250	1379.87	239.498	528.506	1180.92	3	49456	5405.4	15539	1.02644
151	3	0	0	1	1	0	0	0	0	0	0	0	0	0	0	0	53.5		8	1900	1078.42	142.154	363.132	900.983	2	41388	5252.9	7983	1.21986
152	3	1	0	0	1	0	0	0	0	0	0	0	0	0	0	0		48.17	7.5	1450	1091.26	111.479	300.655	1466.7	2	47838	2691.65	18387	1.09123
153	3	1	0	1	0	0	0	0	0	0	0	0	0	0	0	0	52.3	64.18	7.5	1300	847.688	110.695	295.235	391.186	2	50477	2968.52	18032	1.01852
154	3	0	0	1	0	0	0	0	0	0	0	0	0	0	0	0	70.1	48.49	8	1600	1139.76	134.228	243.701	1116.32	1	43430	2475.82	9504	1.00414
155	3	0	0	1	0	0	0	0	0	0	0	0	0	0	0	0	51.1	55.21	7	1750	1635.73	117.899	353.332	1564.38	1	45772	1315.02	5676	0.920648
156	3	0	0	0	0	0	0	0	0	0	0	0	0	0	0	0		54.43	8.5	1125	1376.15	65.0719	545.706	1638.54	2	58401	3079.64	8908	0.985448
157	3	0	1	1	1	0	0	0	0	0	0	0	0	0	0	0		68.21	8	1350	1204.82	247.587	353.022	586.101	2	40573	2249.06	15171	1.07395
158	3	0	1	1	1	0	0	0	0	0	0	0	0	0	0	0			7.5	1400	2203.03	334.249	632.287	1593.71	2	60074	5663.21	97441	1.07286
159	3	0	0	1	0	0	0	0	0	0	0	0	0	0	0	0	48.1	62.9	7	1350	1456.22	293.161	402.185	739.19	1	45051	2593.14	8515	1.06983
160	3	0	1	1	1	0	0	0	0	0	0	0	0	0	0	0	79.3	63.71	6.5	1450	1230.04	160.053	470.82	1399.09	2	48493	1007.8	12646	1.04887
161	3	1	1	1	0	0	0	0	0	0	0	0	0	0	0	0		66.47	7.9	1250	2044.41	537.184	591.796	1246.47	4	49657	4970.31	34259	0.933245
162	3	0	0	0	0	0	0	0	0	0	0	0	0	0	0	0		59.2	6.5	1200	1339.39	212.705	397.498	1003.8	1	49045	2612.58	6542	1.01423
163	3	0	0	1	0	0	0	0	0	0	0	0	0	0	0	0	45.3	57.63	6.5	1200	899.977	55.6245	396.664	57.625	1	47752	5939.85	16351	1.27432
164	3	0	0	0	0	0	0	0	0	0	0	0	0	0	0	0		59.84	7.2	1200	1574.25	155.825	561.731	1326.4	1	64424	414.931	4793	1.24463
165	3	1	1	1	0	0	0	0	0	0	0	0	0	0	0	0	72.7	55.86	8	1400	1179.07	222.729	402.351	1006.22	2	58490	557.285	8620	1.42353
166	3	0	0	1	1	0	0	0	0	0	0	0	0	0	0	0	63.1	72.31	8	1200	1289.41	388.316	344.763	946.453	2	49083	3637.5	7086	0.935484
167	3	1	0	0	0	0	0	0	0	0	0	0	0	0	0	0	49.3	51.83	6.9	1000	860.254	77.3834	346.118	84.1104	1	55202	6034.41	21785	1.25865
168	3	1	1	1	0	0	0	0	0	0	0	0	0	0	0	0	74.7	63.2	7.5	1250	1498.35	450.814	465.687	434.186	2	47597	6749.74	39886	1.34399
169	3	1	0	0	1	0	0	0	0	0	0	0	0	0	0	0		53.34	6	1150	1359.39	267.913	469.32	1142.56	2	42840	10237.5	33401	1.08429
170	3	0	0	1	0	0	0	0	0	0	0	0	0	0	0	0	31.5	54.35	7.2	1300	1468.02	296.321	463.765	2489.67	1	53919	3629.33	17857	1.02465
171	3	0	0	0	0	0	0	0	0	0	0	0	0	0	0	0	54.4	79.51	8	1700	1365.45	501.922	297.417	653.236	1	39872	6293.88	3299	1.0531
172	3	0	1	1	0	0	0	0	0	0	0	0	0	0	0	0	61.8	42.88	7.5	1100	1054.27	58.3983	397.505	1262.43	1	56010	1948.08	9478	0.857073
173	3	1	0	0	1	1	0	0	0	0	0	0	0	0	0	0	35.8	55.28	7.5	975	1203.46	37.6427	456.043	1281.7	1	64510	4613.19	13956	0.999267
174	3	0	0	1	1	0	0	0	0	0	0	0	0	0	0	0		62.58	6.7	1325	1316.14	409.476	407.356	376.367	2	46223	5338.43	14367	1.02403
175	3	1	1	1	0	0	0	0	0	0	0	0	0	0	0	0		88.24	7	1300	1118.53	201.039	348.084	299.499	2	52447	4562.62	6428	0.906386
176	3	1	1	1	0	0	0	0	0	0	0	0	0	0	0	0		60.18	8	1650	1553.75	328.316	486.335	1352.97	2	43601	7691.4	24815	1.07694
177	3	1	0	0	1	1	0	0	0	0	0	0	0	0	0	0		50.59	8.2	1650	1495.15	387.476	409.51	625.084	2	37591	7627.86	37348	1.23166
178	3	0	0	0	1	1	0	0	0	0	0	0	0	0	0	0			4	1000	2056.58	376.355	631.73	2435.76	3	46948	1159.43	13709	1.56039
179	3	0	0	1	0	0	0	0	0	0	0	0	0	0	0	0	38.5	52.17	8	1350	1110.94	116.967	383.906	851.002	1	44111	9464.36	23116	0.980531
180	3	1	1	1	0	0	0	0	0	0	0	0	0	0	0	0	78.7	64.74	7	975	1339.39	212.705	397.498	1003.8	3	50165	5198.59	14763	1.13869
181	3	1	0	0	1	1	0	0	0	0	0	0	0	0	0	0		51.32	7.4	1550	2211.15	506.683	585.222	1504.1	2	49308	6518.77	82239	1.2578
182	3	0	0	0	0	0	0	0	0	0	0	0	0	0	0	0	37.4	42.85	7	1450	2094.99	831.445	500.682	310.326	1	44282	3628.72	9898	0.997167
183	3	0	0	1	0	0	0	0	0	0	0	0	0	0	0	0	57.8	63.3	8	1150	954.221	190.306	319.124	552.306	1	42820	9126.2	12959	1.24029
184	3	0	1	1	0	1	0	0	0	0	0	0	0	0	0	0	60.3	50.93	8.2	1000	1711.78	341.423	614.165	1497.53	2	64055	3481.85	18423	1.1709
185	3	1	1	1	0	0	0	0	0	0	0	0	0	0	0	0	67.1	56.81	7	1500	1131.42	163.072	361.948	885.235	2	54783	1521.32	11015	1.0588
186	3	0	1	1	1	0	0	0	0	0	0	0	0	0	0	0		54.23	8	1800	1343.31	177.22	351.159	1180.48	2	42531	3307.08	32654	1.00552
187	3	1	0	0	1	0	0	0	0	0	0	0	0	0	0	0		48.94	7.1	1350	1834.47	244.085	720.61	1096.15	1	56117	3671.84	15688	1.08751
188	3	1	0	1	1	0	0	0	0	0	0	0	0	0	0	0	56.5		8	1450	1304.45	135.889	424.414	1767	3	58599	3664.69	23508	1.09617
189	3	0	0	0	0	0	0	0	0	0	0	0	0	0	0	0	56.7	67.29	6.5	1100	2862.21	331.78	519.75	782.711	1	48411	4455.97	8568	1.46904
190	3	0	0	0	0	0	0	0	0	0	0	0	0	0	0	0	74.1	66.15	9	1900	920.832	574.544	446.768	706.05	1	33841	357.833	953	1.14365
191	3	0	0	1	0	0	0	0	0	0	0	0	0	0	0	0	55.1	59.42	6.5	1600	1422.1	552.19	263.335	1240.77	1	42815	2934.81	11076	0.992034
192	3	1	0	0	0	0	0	0	0	0	0	0	0	0	0	0	40.8	52.32	5	1750	3908.05	586.493	901.077	2119.03	2	40027	7565.34	19049	0.511887
193	3	1	0	0	0	0	0	0	0	0	0	0	0	0	0	0	47.7	53.21	6	1100	1310.12	102.219	369.061	1694.53	1	49313	3780.02	6163	1.15896
194	3	1	0	1	0	0	0	0	0	0	0	0	0	0	0	0	36.3	46.43	7.7	1200	1558.92	188.69	689.914	1176.94	2	48226	11425.6	34824	1.0028
195	3	0	0	0	0	0	0	0	0	0	0	0	0	0	0	0	43.3	52.81	8	1800	1264.08	154.887	346.004	801.019	1	42093	3534.11	10918	0.928979
196	3	0	1	1	1	1	0	0	0	0	0	0	0	0	0	0		49.42	7.2	1125	1659.95	159.844	773.451	701.982	2	55703	778.418	25155	0.998027
197	3	0	0	1	0	0	0	0	0	0	0	0	0	0	0	0	44.6	53.03	6.9	1150	1282.18	164.064	443.802	2019.62	1	54400	3519.26	11353	1.00325
198	3	0	0	1	1	0	0	0	0	0	0	0	0	0	0	0	56.4		7	1250	953.253	240.691	226.517	536.643	2	43232	4277.78	16667	1.07433
199	3	0	0	1	0	0	0	0	0	0	0	0	0	0	0	0	51.3	62.09	7.2	1575	1011.05	67.3476	379.799	536.072	2	51623	5189.47	11885	1.13235
200	3	1	0	0	0	0	0	0	0	0	0	0	0	0	0	0	48.6		8.5	1550	1144.26	108.845	455.266	742.339	2	44933	527.079	9442	1.24581
201	3	0	0	1	1	0	0	0	0	0	0	0	0	0	0	0	80.6	87.54	7.7	1500	860.458	40.3405	344.1	1003.8	2	45626	2246.11	6685	0.998343
202	3	0	0	1	0	0	0	0	0	0	0	0	0	0	0	0	61.6	55.99	5	1700	3363.7	342.319	747.043	0	1	41311	3100.44	11367	0.478423
203	3	0	0	1	0	0	0	0	0	0	0	0	0	0	0	0	45.3	53.21	7	1300	1528.45	375.106	591.669	1081.58	2	47068	3909.13	22046	1.02953
204	3	1	0	1	0	0	0	0	0	0	0	0	0	0	0	0		55.84	7.5	1375	1623.89	148.589	303.315	172.01	2	48923	7257.41	37289	1.0568
205	3	0	0	1	0	0	0	0	0	0	0	0	0	0	0	0	54.2	59.82	6	1000	1646.77	450.478	449.224	323.406	2	46732	2317.47	11925	1.2434
206	3	1	0	1	1	0	0	0	0	0	0	0	0	0	0	0	55		6.5	2000	2243.27	204.358	782.371	1754.81	3	43127	3772.39	70149	0.57159
207	3	0	1	1	0	0	0	0	0	0	0	0	0	0	0	0	55.2	47.55	8	1200	1133.77	203.816	337.91	753.146	1	54441	4311.69	13415	1.16228
208	3	0	0	1	0	0	0	0	0	0	0	0	0	0	0	0	41	45.44	8	1300	976.715	127.053	336.955	914.32	1	49580	7964.55	22744	1.0594
209	3	0	0	0	0	0	0	0	0	0	0	0	0	0	0	0		65.29	7	1200	991.231	119.863	344.182	517.158	1	43395	1662.18	7557	1.13765
210	3	0	0	1	0	0	0	0	0	0	0	0	0	0	0	0	58.1	61.22	7	1280	1494.25	193.421	319.927	468.371	1	44047	2497.9	10161	1.507
211	3	0	1	1	0	0	0	0	0	0	0	0	0	0	0	0		50.15	7.8	1350	1616.82	192.483	656.361	1387.27	2	56592	1969.03	13683	1.24838
212	3	1	1	1	0	0	0	0	0	0	0	0	0	0	0	0	76.2	61.54	7	1200	1389.76	307.004	320.78	606.416	2	50672	6806	30238	0.964658
213	3	0	0	1	1	0	0	0	0	0	0	0	0	0	0	0	58.1	63.09	8	1900	1435.81	144.233	292.693	1946.98	2	43535	3538.3	9113	0.935044
214	3	0	1	1	0	0	0	0	0	0	0	0	0	0	0	0	70.2	70.51	6	750	1556.86	168.389	689.816	1086.81	2	70111	3113.86	11035	1.18795
215	3	0	1	1	1	0	0	0	0	0	0	0	0	0	0	0	71.9	56.56	5	800	1059.97	170.465	347.775	761.47	2	51556	3879.56	12912	0.968094
216	3	1	1	1	0	0	0	0	0	0	0	0	0	0	0	0	59.4	51.02	7	850	1604.62	264.63	592.323	1684.01	2	69603	4443.26	24683	1.19671
217	3	0	0	1	1	0	0	0	0	0	0	0	0	0	0	0		50.14	6	1176	1027.78	68.5782	319.188	838.017	2	43202	4084.72	14393	1.10306
218	3	0	1	1	1	0	0	0	0	0	0	0	0	0	0	0	72.1	60.97	9	1550	1336.35	262.517	371.75	1116.88	2	43221	8695.14	16194	1.23243
219	3	0	0	1	1	0	0	0	0	0	0	0	0	0	0	0	83.3	100	7.8	1100	1059.12	61.2395	352.345	819.372	2	58295	3604.71	4416	1.28435
220	3	0	0	1	0	0	0	0	0	0	0	0	0	0	0	0	62.5	75.21	7.5	1625	1580.59	603.864	283.141	1415.42	1	43232	3442.15	6763	1.07899
221	3	0	1	1	0	0	0	0	0	0	0	0	0	0	0	0	64.5	62.64	8	1975	1487.76	470.097	404.06	511.118	2	41201	11933.1	19987	1.00172
222	3	1	0	0	1	1	0	0	0	0	0	0	0	0	0	0		56.28	7.7	1150	1457.49	365.877	284.795	1850.62	3	47773	3495.58	16711	0.935663
223	3	0	1	1	0	0	0	0	0	0	0	0	0	0	0	0	71.7	56.77	8	1395	1535.27	256.462	454.458	1720.23	1	53175	3341.11	16704	1.111
224	3	1	0	1	0	0	0	0	0	0	0	0	0	0	0	0	46.4	56.24	6.5	1120	1054.31	182.766	317.927	672.498	2	53211	4358.37	18448	1.08229
225	3	0	0	1	0	0	0	0	0	0	0	0	0	0	0	0	47.6	58.82	6	1250	1576.51	613.58	470.852	125.432	1	44911	9499.25	14515	1.18722
226	3	0	0	0	1	0	0	0	0	0	0	0	0	0	0	0	47	55.65	7.5	1275	1391.06	427.961	403.017	590.425	2	44857	4838.91	10799	1.20644
227	3	0	1	1	0	0	0	0	0	0	0	0	0	0	0	0	75	58.23	9	1400	1264.13	181.851	434.274	1284.72	2	42995	5787.63	16240	0.958607
228	3	1	0	0	1	0	0	0	0	0	0	0	0	0	0	0	46.4	60.21	7.4	1330	1489.87	573.266	358.357	1075.41	3	43397	4678.58	11431	1.32054
229	3	0	0	1	1	0	0	0	0	0	0	0	0	0	0	0			8.5	1810	1831.35	179.932	583.857	1515.92	3	47339	5979.39	58801	1.01317
230	3	0	0	1	1	1	0	0	0	0	0	0	0	0	0	0	57.9	53.47	8	1500	1436.05	124.462	513.827	683.221	2	40623	3448.17	25392	1.29015
231	3	0	0	1	0	0	0	0	0	0	0	0	0	0	0	0	44.3	49.3	7.5	1050	1248.63	230.68	397.013	1222.2	1	55555	2169.24	11253	1.16558
232	3	0	1	1	0	0	0	0	0	0	0	0	0	0	0	0	60.4	48.32	6.5	1200	1722.04	100.463	367.664	0	1	59885	3757.31	15975	1.19402
233	3	0	0	0	0	0	0	0	0	0	0	0	0	0	0	0	55.5	48.98	6.5	1500	1064.2	280.932	270.778	983.394	1	43894	3020.15	5167	0.979042
234	3	0	1	1	1	0	0	0	0	0	0	0	0	0	0	0		48.95	6.8	1250	1266.53	202.596	378.056	406.6	2	54262	1990.38	14886	1.06988
235	3	0	1	1	0	0	0	0	0	0	0	0	0	0	0	0	67.4	47.54	6.8	1350	1193.3	164.73	408.67	848.166	1	52244	779.906	8088	1.13484
236	3	1	1	1	0	0	0	0	0	0	0	0	0	0	0	0	71.7	58.43	7.5	1450	1761.33	701.224	390.515	1909.98	2	46992	5049.96	22595	0.821345
237	3	1	1	1	0	0	0	0	0	0	0	0	0	0	0	0	83.4	62.56	5	875	1310.35	346.213	305.769	694.625	2	64775	3598.94	19470	0.80063
238	3	1	1	1	1	0	0	0	0	0	0	0	0	0	0	0		57.67	6.7	1175	1104.14	160.683	337.257	605.347	3	53600	2955.21	33792	0.935273
239	3	0	0	1	0	0	0	0	0	0	0	0	0	0	0	0	38.8	50.37	8.5	1500	1609.46	87.3653	307.036	1058.85	1	50632	1557.58	8127	1.05172
240	3	0	0	0	0	0	0	0	0	0	0	0	0	0	0	0	65.5	63.94	6	1035	1201.2	163.289	309.213	410.739	2	72632	2277.24	17940	1.31502
241	3	0	0	1	0	0	0	0	0	0	0	0	0	0	0	0	41.5	48.69	6.9	1400	1131.9	177.688	379.82	1246.29	1	50004	5498.31	18869	1.20328
242	3	0	1	1	0	0	0	0	0	0	0	0	0	0	0	0	63.7	41.62	7.5	1400	1412.77	328.822	402.001	938.972	1	53757	3611.63	20351	1.03775
243	3	0	0	1	0	0	0	0	0	0	0	0	0	0	0	0	37.8	52.04	7	1200	1138.7	201.224	401.717	828.01	1	43967	7450.03	6637	0.871739
244	3	0	0	1	0	0	0	0	0	0	0	0	0	0	0	0	58.1	57.52	8.5	1495	1179.73	113.107	343.911	602.247	2	49894	2666.72	9986	1.03541
245	3	1	0	0	0	0	0	0	0	0	0	0	0	0	0	0		57.55	5.5	750	1492.71	380.298	394.5	1014.93	2	75100	1434.39	8372	0.823966
246	3	0	1	1	1	1	0	0	0	0	0	0	0	0	0	0		63.02	8.5	1325	1639.24	122.982	671.694	1401.1	2	46345	8379.71	72924	1.03214
247	3	1	1	1	0	0	0	0	0	0	0	0	0	0	0	0	59.7	50.2	7.4	900	1252.3	289.645	342.645	858.682	2	49822	4037.96	32215	1.168
248	3	1	1	1	1	1	0	0	0	0	0	0	0	0	0	0	93.4	85.54	8	1500	1559.53	256.74	501.507	1749.68	3	45283	10689.7	39726	0.868301
249	3	0	0	0	0	0	0	0	0	0	0	0	0	0	0	0	83.1	70.62	7.5	2200	1075.59	26.0087	274.091	655.202	1	47195	1077.67	2105	1.61415
250	3	1	0	1	1	0	0	0	0	0	0	0	0	0	0	0		58.1	6	950	991.709	92.5885	346.245	771.184	3	52061	2150.65	18033	1.38032
251	3	0	0	1	0	0	0	0	0	0	0	0	0	0	0	0	41.9	60.12	8	1700	1633.41	282.502	427.138	542.651	1	40825	4624	10955	0.969285
252	3	1	0	1	1	0	0	0	0	0	0	0	0	0	0	0		50.95	7	900	1741.84	259.183	356.193	2273.67	3	58752	2345.89	11629	1.19408
253	3	0	0	1	0	0	0	0	0	0	0	0	0	0	0	0	65.7	59.9	8	1550	1428.75	500.145	339.192	1568.26	2	46752	4479.83	17465	1.1099
254	3	1	1	1	0	0	0	0	0	0	0	0	0	0	0	0	69	55.02	8	1125	1557.76	226.636	350.617	1440.03	2	48782	3991.87	28878	1.29917
255	3	0	0	0	0	0	0	0	0	0	0	0	0	0	0	0	41.2	54.61	6.9	1275	1250.63	145.726	436.919	606.658	1	57686	2447.78	15139	1.08424
256	3	1	1	1	0	0	0	0	0	0	0	0	0	0	0	0	64.8	58.54	6.7	975	1339.39	265.967	397.498	1448.56	2	70661	3292.22	21247	1.33145
257	3	1	0	0	1	0	0	0	0	0	0	0	0	0	0	0	45.8		6	1250	1514.51	337.858	435.418	790.34	3	47131	5135.19	18106	1.13186
258	3	0	1	1	0	0	0	0	0	0	0	0	0	0	0	0		55.48	7	1250	1883.02	269.089	387.827	2202.16	1	46000	6850.44	19925	0.903383
259	3	0	1	1	1	0	0	0	0	0	0	0	0	0	0	0		58.3	8.5	1350	1186.93	219.63	345.091	779.234	2	54205	4415.79	10546	1.12541
260	3	0	0	1	1	0	0	0	0	0	0	0	0	0	0	0	47.2		7.9	1400	1634.9	327.369	538.566	1193.18	2	49493	7176.7	32965	0.862239
261	3	1	0	0	1	0	0	0	0	0	0	0	0	0	0	0		61.13	8.5	1250	1534.87	316.373	469.488	1960.33	2	45206	8756.11	30506	0.864167
262	3	0	1	1	0	0	0	0	0	0	0	0	0	0	0	0	68.3	54.35	8	1750	2427.91	126.125	395.474	1029.44	1	46525	4523.28	20131	0.907855
263	3	1	0	1	0	0	0	0	0	0	0	0	0	0	0	0	54.1	56.24	7	900	1007.21	163.744	249.773	1031.22	2	54026	2157.43	14683	1.02172
264	3	0	0	1	1	0	0	0	0	0	0	0	0	0	0	0	26.5	47.55	7.5	1450	2095.19	382.377	751.023	1421.13	2	44952	5606.38	41500	0.965693
265	3	0	1	1	0	0	0	0	0	0	0	0	0	0	0	0	59.1	45.03	7.7	1920	2136.41	428.553	709.701	1585.65	1	43421	9633.97	11514	0.840828
266	3	1	1	1	1	1	0	0	0	0	0	0	0	0	0	0			7.7	1200	1597.6	240.549	727.322	785.665	4	48227	2147.21	40973	1.59647
267	3	0	0	0	0	0	0	0	0	0	0	0	0	0	0	0	50.5	48.15	7	2000	1578.95	404.233	315.561	1011.14	1	37835	3814.82	3712	1.08208
268	3	0	0	0	0	0	0	0	0	0	0	0	0	0	0	0	63	60.76	6.5	1500	1235.64	267.115	327.299	736.937	1	43286	5062.7	4146	0.992177
269	3	0	0	1	0	0	0	0	0	0	0	0	0	0	0	0	70.4	56.33	7.5	1200	1296.85	391.281	429.057	50.1899	2	49266	2762.21	7636	1.12331
270	3	0	0	1	0	0	0	0	0	0	0	0	0	0	0	0	48.4	47.7	7.5	1000	2257.54	198.899	456.308	753.781	1	54852	1184.8	10699	1.17677
271	3	0	0	1	1	0	0	0	0	0	0	0	0	0	0	0		57.57	7.5	1450	1044.53	142.16	329.147	1826.48	2	45639	2190.87	7977	0.893921
272	3	1	1	1	0	0	0	0	0	0	0	0	0	0	0	0	83.3	70.52	8	1450	1908.66	798.323	335.759	1318.91	2	54440	3192.57	10549	1.05895
273	3	1	0	1	0	0	0	0	0	0	0	0	0	0	0	0	46.1	53.67	8.5	1500	1331.58	225.617	266.828	392.146	2	47978	3453.29	7291	1.00274
274	3	0	0	1	0	0	0	0	0	0	0	0	0	0	0	0	55.7	60.66	6.8	1600	1512.09	315.045	417.044	573.163	1	47111	4434.38	36742	1.00289
275	3	1	0	1	0	0	0	0	0	0	0	0	0	0	0	0	42	57.88	7.8	1350	1339.39	212.705	397.498	1003.8	2	45574	2672.43	7409	1.08353
276	3	0	0	0	0	0	0	0	0	0	0	0	0	0	0	0		90.51	6.5	850	2004.74	535.609	612.466	1489.18	3	61578	874.394	15347	1.07677
277	3	0	0	1	1	0	0	0	0	0	0	0	0	0	0	0	54.1	56.06	8	2000	1160.64	230.527	323.785	593.583	2	41839	4361.25	18374	1.0584
278	3	0	0	1	0	0	0	0	0	0	0	0	0	0	0	0	41.5	58.59	7	1100	1125.21	51.7623	504.767	611.135	1	47402	5512.58	24374	1.10939
279	3	1	0	1	0	0	0	0	0	0	0	0	0	0	0	0	39.6	46.43	7	1500	1286.54	144.905	427.423	1192.16	2	48743	3667.71	24118	0.98107
280	3	0	0	1	0	0	0	0	0	0	0	0	0	0	0	0	48.7	53.31	7	1800	1410.74	194.235	395.706	1468.38	1	46615	3876.15	31083	1.05873
281	3	0	0	0	0	0	0	0	0	0	0	0	0	0	0	0	77.7	75.97	7.5	850	1383.65	302.574	369.069	1483.35	1	77113	681.874	13835	1.33079
282	3	0	0	0	0	0	0	0	0	0	0	0	0	0	0	0			7.5	1400	1032.43	62.6392	311.103	1372.78	2	50105	2286.57	11379	1.04443
283	3	0	1	1	0	0	0	0	0	0	0	0	0	0	0	0	54	43.05	6.5	1200	1662.4	393.078	411.512	1508.33	1	44622	2176.04	9174	1.32122
284	3	1	0	1	1	0	0	0	0	0	0	0	0	0	0	0	38	54.89	7	1175	2465.25	84.8041	652.195	1013.53	3	51404	785.968	9042	0.832811
285	3	0	1	1	1	0	0	0	0	0	0	0	0	0	0	0	75.8	47.11	8.5	1600	1419.43	323.502	414.296	1569.95	2	48000	2740.54	24814	1.21114
286	3	0	0	1	0	0	0	0	0	0	0	0	0	0	0	0	58.8	60.48	7.8	1600	1485.82	415.335	318.347	1317.14	1	43580	6842.07	13943	1.10209
287	3	1	0	1	0	0	0	0	0	0	0	0	0	0	0	0		51.24	5.5	700	1140.9	228.758	364.925	132.484	2	50795	1300.65	12384	1.01659
288	3	1	0	1	0	0	0	0	0	0	0	0	0	0	0	0	66.3	61.67	6.5	1400	928.255	32.8725	348.795	355.551	2	54062	4195.76	6275	1.18031
289	3	0	0	1	0	0	0	0	0	0	0	0	0	0	0	0	43.3	47.49	7	1175	980.898	139.439	334.992	318.653	1	46998	8942.66	19528	1.46766
290	3	0	0	1	0	0	0	0	0	0	0	0	0	0	0	0	44.4	51.97	7	975	1210.6	219.373	456.326	776.714	1	50550	4010.09	12576	1.00089
291	3	1	1	1	0	0	0	0	0	0	0	0	0	0	0	0	63.6	54.05	5	750	1840.45	199.972	665.164	2753.84	2	56017	2762.38	31631	1.36374
292	3	0	0	1	0	0	0	0	0	0	0	0	0	0	0	0	58.8	58.21	8	1500	1257.63	143.41	262.467	411.607	1	47861	6033.59	22324	1.1355
293	3	1	0	0	0	0	0	0	0	0	0	0	0	0	0	0	48.3	55.14	7.8	1150	1563.37	635.71	350.114	1166.2	3	43770	3305.71	20743	1.25959
294	3	1	0	0	1	0	0	0	0	0	0	0	0	0	0	0		50.38	7.5	1450	1264.86	156.909	382.143	1075.38	2	44130	1370.55	12484	0.914331
295	3	0	1	1	1	0	0	0	0	0	0	0	0	0	0	0		49.28	7	1100	1372.68	316.549	495.808	890.833	2	62684	4283.44	22250	1.24255
296	3	0	0	1	0	0	0	0	0	0	0	0	0	0	0	0	52.2	57	7.5	1425	1089.51	215.058	392.923	412.768	1	50769	2393.43	7308	1.22628
297	3	0	1	1	0	0	0	0	0	0	0	0	0	0	0	0		52.59	6.5	935	1187.99	209.68	490.617	635.896	2	56523	3865.08	21556	1.01307
298	3	1	0	0	1	1	0	0	0	0	0	0	0	0	0	0	38.6	52.51	7.8	1375	1182.55	180.126	359.434	1559.7	2	47792	3878.15	8218	0.902353
299	3	1	0	1	0	0	0	0	0	0	0	0	0	0	0	0	44.5	58.5	8	1350	1062.82	245.315	278.563	558.277	2	47011	3933.94	20882	1.18115
300	3	0	0	0	1	0	0	0	0	0	0	0	0	0	0	0	71.8	61.38	8	1900	1314.1	417.386	385.902	89.5401	2	42635	6757.33	12377	1.19174
301	3	0	1	1	1	0	0	0	0	0	0	0	0	0	0	0		59.47	7.5	1600	1368.69	206.719	439.49	1009.88	2	52280	5665.5	25400	0.834157
302	3	0	0	1	1	0	0	0	0	0	0	0	0	0	0	0	59.8	58.78	7.8	1400	1080.62	38.5899	323.626	1680.22	2	47505	4673.38	8245	0.910681
303	3	0	0	0	0	0	0	0	0	0	0	0	0	0	0	0	90.9	72.6	7	1800	1738.34	503.231	520.498	859.744	1	49152	4886.25	2761	1.11739
304	3	0	1	1	0	0	0	0	0	0	0	0	0	0	0	0	51.8	62.43	7	1000	867.239	165.312	237.585	512.579	1	48308	3252.35	15288	1.21339
305	3	0	0	1	0	0	0	0	0	0	0	0	0	0	0	0	45.5	43.14	8	1300	1291.59	387.213	340.397	797.164	1	45943	3206.72	7064	1.09627
306	3	0	1	1	1	1	0	0	0	0	0	0	0	0	0	0		53.69	6.9	1300	799.411	64.7353	291.859	546.751	1	53686	3381.7	8046	1.14147
307	3	0	1	1	0	0	0	0	0	0	0	0	0	0	0	0	67.6	50.4	7.5	1950	1377.15	172.934	439.972	1639.81	1	48505	6324.24	24208	1.05772
308	3	0	0	1	0	1	0	0	0	0	0	0	0	0	0	0	46.9	48.88	1	1200	1518.63	266.943	388.334	1166.55	2	49925	1781.86	18632	0.973609
1	2	0	0	0	0	0	1	0	0	1	0	0	0	0	0	0		51.6	7.5	1500	1592.82	243.795	611.579	626.878	2	41188	7811.54	77360	0.929384
2	2	0	0	0	0	0	0	0	1	0	0	0	0	0	0	0	63.9	52.14	6.7	1400	1611.11	348.938	378.503	1534.73	1	42082	8192.04	18841	1.27827
3	2	0	0	0	0	0	0	0	1	1	0	0	0	0	0	0		50.16	8	1500	1719.49	147.893	752.646	1700.88	2	40284	6251.5	27864	0.885417
4	2	0	0	0	0	0	1	0	0	0	0	0	0	0	0	0	47.98	54.45	4	700	1305.57	172.796	402.206	722.251	2	49732	1092.61	14375	1.07432
5	2	0	0	0	0	0	1	0	1	0	0	0	0	0	0	0		67.77	7	1250	843.066	80.9545	251.951	934.406	2	45090	1769.73	11956	1.24477
6	2	0	0	0	0	0	0	0	1	1	0	0	0	0	0	0	41	49.81	7	1350	1035.87	83.3659	361.32	1368.31	2	40539	2813.91	11048	1.31995
7	2	0	0	0	0	0	0	0	0	0	0	0	0	0	0	0	75.92	61.89	8	2250	1039.79	127.96	286.366	1252.01	2	32485	8000.98	4887	1.29457
8	2	0	0	0	0	0	1	0	1	1	1	0	0	0	0	0		58.63	8	1350	3124.21	333.559	1079.96	3326.54	4	35621	20451.4	461496	1.04862
9	2	0	0	0	0	0	0	0	0	0	0	0	0	0	0	0		63.34	8	1750	1222.69	184.231	325.849	1643.64	3	40923	4178.87	13940	1.18986
10	2	0	0	0	0	0	0	0	0	0	0	0	0	0	0	0	59.14	60.25	6	950	1619.75	706.687	297.801	755.405	1	35976	3457.61	9147	0.983099
11	2	0	0	0	0	0	0	0	1	1	0	0	0	0	0	0		60.59	7.5	1400	1447.08	501.675	435.423	417.114	2	35755	5538.2	12215	1.38937
12	2	0	0	0	0	0	0	0	1	0	0	0	0	0	0	0	71.94	64.01	7.5	1000	1016.62	155.9	340.15	380.983	2	37248	2206.83	7497	1.47768
13	2	0	0	0	0	0	1	0	1	1	0	0	0	0	0	0		48.34	6	950	1403.73	229.311	599.362	1468.54	3	46415	4963.98	29191	1.18772
14	2	0	0	0	0	0	0	0	0	1	1	0	0	0	0	0		67.92	7	1175	1193.92	291.054	245.25	1187.04	3	37493	8722.47	13552	1.02996
15	2	0	0	0	0	0	0	0	1	0	0	0	0	0	0	0	46.01	47.9	8.5	1750	917.158	136.401	229.532	283.107	1	37154	2174.81	9457	1.06633
16	2	0	0	0	0	0	0	0	0	0	0	0	0	0	0	0	56.05	52.51	7.2	1305	1133.96	105.974	419.129	102.907	1	34531	747.877	2306	1.3733
17	2	0	0	0	0	0	1	0	1	0	0	0	0	0	0	0	53.4	58.08	8	1400	1434.38	336.915	458.757	559.565	2	36347	7288.18	20276	1.17503
18	2	0	0	0	0	0	0	0	1	0	0	0	0	0	0	0	59.15	49.56	7.5	1500	971.636	74.0961	305.125	670.77	1	40349	7167.58	14642	1.10504
19	2	0	0	0	0	0	1	0	0	0	1	0	0	0	0	0	41.95	54.96	6.7	1040	1385.2	236.53	446.36	979.363	4	42521	3747.98	16482	1.70187
20	2	0	0	0	0	0	1	0	1	0	0	0	0	0	0	0		49.43	7.5	1100	1515.5	242.849	434.767	1057.7	2	49225	3000.67	23433	1.32285
21	2	0	0	0	0	0	0	0	0	0	0	0	0	0	0	0	43.6	47.27	8	1200	1143.34	359.996	391.022	1124.51	1	41745	1761.85	9400	1.11181
22	2	0	0	0	0	0	1	0	1	0	0	0	0	0	0	0	70.2	68.15	8	1500	945.737	114.462	326.132	768.481	3	39708	3717.12	5826	1.06161
23	2	0	0	0	0	0	1	0	1	1	0	0	0	0	0	0		74.59	7	1300	986.15	155.588	382.747	517.717	3	34241	7829.61	41072	1.48981
24	2	0	0	0	0	0	1	0	1	0	0	0	0	0	0	0		52.15	8.5	1600	1356.47	218.078	363.797	374.592	2	38662	2457.19	10612	1.0299
25	2	0	0	0	0	0	0	0	1	0	0	0	0	0	0	0		43.61	8	1100	940.26	102.326	242.473	495.118	1	39897	3781.97	14092	1.17904
26	2	0	0	0	0	0	1	0	0	1	0	0	0	0	0	0	52.72	54.48	7.5	1050	1400.55	420.988	317.206	1707.66	2	51323	2974.71	9215	1.3981
27	2	0	0	0	0	0	0	0	1	0	0	0	0	0	0	0	64.73	69.74	7.5	1600	987.686	53.2484	390.295	1217.15	1	44431	1977.61	2023	1.45307
28	2	0	0	0	0	0	1	0	1	0	1	0	0	0	0	0		68.89	4	1200	1923.77	454.685	595.249	1996.28	2	42364	15018.1	45705	1.2162
29	2	0	0	0	0	0	0	0	1	1	0	0	0	0	0	0			7	1100	1252.35	281.052	340.461	1348	3	54527	3973.45	9147	1.2205
30	2	0	0	0	0	0	1	0	0	1	0	0	0	0	0	0		63.5	8.7	1400	1499.97	447.942	471.585	1562.38	3	37643	7589.53	30057	1.2628
31	2	0	0	0	0	0	1	0	1	0	0	0	0	0	0	0		57.7	6.9	1745	2494.11	263.601	612.081	2616.64	2	33905	1741.12	18175	0.625914
32	2	0	0	0	0	0	0	0	1	1	0	0	0	0	0	0		59.8	8	1350	1156.06	216.01	258.527	1002.36	2	33616	5934.24	12355	1.47274
33	2	0	0	0	0	0	1	1	1	0	0	0	0	0	0	0			7.7	1100	1113.84	244.683	313.929	1254.45	6	49403	2065.51	12090	1.35757
34	2	0	0	0	0	0	0	0	1	0	0	0	0	0	0	0		59.51	7.5	1150	1489.42	507.699	344.446	865.113	2	53653	2926.65	14510	0.993865
35	2	0	0	0	0	0	0	0	1	1	0	0	0	0	0	0		53.22	8.5	1550	1701.05	156.878	424.26	2155.11	2	36740	736.539	16096	1.0304
36	2	0	0	0	0	0	1	0	1	0	0	0	0	0	0	0	65.8	69.7	5.8	1150	1162.01	256.275	264.453	999.359	2	49789	1863.67	11546	1.17346
37	2	0	0	0	0	0	1	0	0	1	0	0	0	0	0	0	64.46	64.17	8.5	1700	1090.34	88.4972	357.192	1208.43	2	37016	5112.28	10152	0.945096
38	2	0	0	0	0	0	0	0	1	0	0	0	0	0	0	0		47.62	7.5	1275	1314.08	293.119	392.96	1343.89	1	41842	4575.83	20064	1.13246
39	2	0	0	0	0	0	1	0	1	0	0	0	0	0	0	0		54.57	6	1000	1039.82	120.291	366.943	587.328	3	40851	391.866	10257	1.0992
40	2	0	0	0	0	0	1	0	0	1	0	0	0	0	0	0	65.92	65.48	7.3	1150	1071.43	129.356	275.662	1330.21	2	48380	3075.14	7532	1.30463
41	2	0	0	0	0	0	1	0	0	1	0	0	0	0	0	0	59.35	65.07	8	1300	837.183	99.5266	252.573	1171.52	2	41017	5646.42	13726	0.860449
42	2	0	0	0	0	0	0	0	1	1	1	0	0	0	0	0			6	900	1448.35	230.916	549.518	599.011	4	48805	3849.48	37282	1.0503
43	2	0	0	0	0	0	1	0	0	0	0	0	0	0	0	0	30.04	50.06	6.5	745	1085.19	237.203	254.105	1361.08	2	41662	9083.85	26464	1.61931
44	2	0	0	0	0	0	0	0	0	1	0	0	0	0	0	0	58.1	58.5	7	1775	1425.64	152.585	375.44	1553.7	1	38037	1307.91	15118	1.25855
45	2	0	0	0	0	0	0	0	0	0	0	0	0	0	0	0	43.38	51.58	7	1150	1339.31	324.974	312.548	2092.48	1	36419	6496.02	14503	1.14745
46	2	0	0	0	0	0	0	0	1	1	0	0	0	0	0	0		59.57	6.9	1600	1999.44	194.853	670.12	1030.08	2	41562	13840.2	117224	0.910415
47	2	0	0	0	0	0	1	0	0	1	0	0	0	0	0	0		60.86	7	1225	1305.1	268.188	337.793	1745.6	4	43439	2525.34	13840	1.1032
48	2	0	0	0	0	0	0	0	1	0	0	0	0	0	0	0	69.3	64.04	8	1800	1368.03	276.727	345.433	689.754	1	39655	8952.05	10899	1.09023
49	2	0	0	0	0	0	0	0	1	0	0	0	0	0	0	0		54.31	5	1400	2330.55	359.944	674.855	2030.34	2	40077	4216.92	11925	0.692362
50	2	0	0	0	0	0	0	0	0	0	0	0	0	0	0	0	54.85	55.83	5	1750	2558.35	323.439	809.807	1727.97	1	35182	2389.69	10060	0.635334
51	2	0	0	0	0	0	1	0	1	0	0	0	0	0	0	0		69.78	7.2	950	1020.09	18.8913	311.502	1206.35	2	54712	1798.43	10235	1.22473
52	2	0	0	0	0	0	0	0	1	0	0	0	0	0	0	0	60.74	59.6	7	1550	1563.82	241.025	545.136	1302.42	1	38665	1681.57	11310	1.15189
53	2	0	0	0	0	0	1	0	1	0	0	0	0	0	0	0		70.53	8.5	1000	1267.97	132.824	378.066	937.37	2	41338	7553.5	28320	1.10843
54	2	0	0	0	0	0	1	0	1	0	0	0	0	0	0	0		46.27	7	1300	936.737	68.7803	303.047	1082.11	2	41790	1377.37	17357	1.12754
55	2	0	0	0	0	0	0	0	0	0	0	0	0	0	0	0		51.66	7.8	1300	1140.86	60.6306	427.133	654.187	2	39750	5567.47	43347	1.04002
56	2	0	0	0	0	0	0	0	0	0	0	0	0	0	0	0	59.15	55.08	7.5	1475	1035.68	413.839	138.313	54.0972	1	36893	2593.55	8188	1.20392
57	2	0	0	0	0	0	0	0	1	0	0	0	0	0	0	0	48.76		6	700	1157.51	92.7573	424.458	1257.62	2	36132	2703.03	8773	1.21914
58	2	0	0	0	0	0	1	0	1	0	0	0	0	0	0	0	64.3	61.93	6	750	1113.03	145.457	243.857	991.341	2	48331	2656.47	17172	1.077
59	2	0	0	0	0	0	1	0	0	0	0	0	0	0	0	0		54.53	7.5	1300	969.191	115.63	391.06	735.435	2	39979	4118.77	17706	1.42596
60	2	0	0	0	0	0	1	0	0	1	0	0	0	0	0	0	49.4	53.49	7.9	1560	1546.65	152.603	430.596	1887.74	2	39929	5819.89	22740	1.02907
61	2	0	0	0	0	0	1	0	0	0	0	0	0	0	0	0			8	2250	1447.19	328.086	474.911	1677.57	2	34102	14940.2	15733	1.12546
62	2	0	0	0	0	0	1	0	1	0	0	0	0	0	0	0		58	5.5	920	1605.26	148.927	304.836	1036.98	2	48825	4117.64	39412	1.04458
63	2	0	0	0	0	0	1	0	1	0	0	0	0	0	0	0		61.29	8	1400	2246.41	787.052	689.852	1817.85	2	34288	6560.65	19106	1.46699
64	2	0	0	0	0	0	0	0	0	0	0	0	0	0	0	0		80.46	7	1150	1822.77	211.866	579.805	923.555	1	40437	249.096	4876	1.1833
65	2	0	0	0	0	0	0	0	1	1	0	0	0	0	0	0		49.92	5.9	740	1388.3	243.715	525.399	547.058	2	44001	2271.24	16019	1.12406
66	2	0	0	0	0	0	1	0	1	0	0	0	0	0	0	0	49.32	56.5	7.2	775	1320.91	141.837	516.638	1008.24	2	48678	865.222	21668	0.867703
67	2	0	0	0	0	0	1	0	1	0	0	0	0	0	0	0		75.4	8	1050	1615.65	396.5	360.258	1007.73	2	37433	3004.61	19535	0.917415
68	2	0	0	0	0	0	1	0	1	0	0	0	0	0	0	0		63.9	7	1200	886.15	134.704	280.561	794.397	2	43467	3403.27	18978	0.973971
69	2	0	0	0	0	0	1	0	1	0	0	0	0	0	0	0	43.74	55.28	7.5	1250	1107.35	109.681	378.367	879.56	2	38363	4748.25	17001	1.52266
70	2	0	0	0	0	0	1	0	0	1	1	0	0	0	0	0	45.69	54.59	7.3	1100	1318.71	128.346	287.957	917.28	3	40892	7503.96	32244	1.11984
71	2	0	0	0	0	0	0	0	1	0	0	0	0	0	0	0	78.54	72.14	7.5	1300	1203.9	122.573	482.3	1251.22	1	44284	3493.3	8058	1.19766
72	2	0	0	0	0	0	1	0	0	0	0	0	0	0	0	0	46.45	46.92	6.5	1200	1104.22	58.7586	360.675	1497.01	1	43110	3134.59	12004	1.20827
73	2	0	0	0	0	0	0	0	1	0	0	0	0	0	0	0	51.63	52.23	7	1170	1821.09	354.646	563.714	1557.51	1	40802	10985.1	35189	1.0763
74	2	0	0	0	0	0	0	0	1	1	0	0	0	0	0	0	75.44	74.31	7.5	1250	1301.56	455.195	308.436	1439.12	3	36060	3517.23	5765	0.961887
75	2	0	0	0	0	0	0	0	1	0	0	0	0	0	0	0		46.01	7	1100	1872.72	470.466	553.755	1319.42	1	34691	8785.46	63787	1.40739
76	2	0	0	0	0	0	1	0	0	1	0	0	0	0	0	0		50.07	6.9	1450	2846.03	332.035	1216.93	2001.58	3	40691	15618.1	233120	1.05216
77	2	0	0	0	0	0	1	0	0	1	0	0	0	0	0	0	59.88	66.87	8.5	1400	1265.19	354.904	332.046	1207.17	2	39654	7971.45	31380	1.04446
78	2	0	0	0	0	0	0	0	0	1	0	0	0	0	0	0	57.54	60.18	8	1450	1404.1	340.504	483.607	1833.19	1	37390	5649.23	7847	1.02159
79	2	0	0	0	0	0	1	1	0	0	0	0	0	0	0	0	45.41		7.5	1500	1111.6	232.679	315.912	1001.66	2	38223	4225.41	11125	1.33316
80	2	0	0	0	0	0	0	0	1	1	0	0	0	0	0	0	67.83	70.13	8	1200	923.807	61.3221	331.158	780.221	2	42402	2678.05	5189	1.09519
81	2	0	0	0	0	0	0	0	1	0	0	0	0	0	0	0		65.49	7	1100	915.947	27.0908	341.074	1103.68	1	46501	3969.63	8895	1.23498
82	2	0	0	0	0	0	1	0	1	0	0	0	0	0	0	0		50.45	6.5	775	1508.74	466.717	366.277	1259.31	2	50825	3861.04	33965	1.03444
83	2	0	0	0	0	0	1	0	1	0	0	0	0	0	0	0	56.57	60.72	7.5	1150	1183.7	139.538	399.474	1025.15	2	44380	2835.65	10747	1.33839
84	2	0	0	0	0	0	1	0	0	1	0	0	0	0	0	0	60.92	62.88	7.1	1200	1224.12	237.447	247.316	1104.27	3	46785	3056.85	13608	1.26748
85	2	0	0	0	0	0	1	0	0	1	0	0	0	0	0	0		52.96	6	1250	981.953	350.717	215.686	1163.45	2	42537	3030.06	17255	0.993987
86	2	0	0	0	0	0	0	0	0	0	0	0	0	0	0	0	58.54	63.23	7	1350	1001.75	136.294	342.531	1466.22	1	36280	3629.48	8624	0.94997
87	2	0	0	0	0	0	1	0	1	0	0	0	0	0	0	0		54.77	7.9	1300	1713.91	252.472	458.513	795.175	3	42542	4440.43	34882	1.14858
88	2	0	0	0	0	0	0	0	1	1	1	0	0	0	0	0	56.2	52.95	7	1250	1027.13	203.2	322.565	1124.52	3	36182	3269.02	9705	1.23031
89	2	0	0	0	0	0	0	0	1	1	0	0	0	0	0	0		50.15	8.5	1750	1314.87	227.884	335.059	1280.34	2	36222	4021.41	23232	1.17789
90	2	0	0	0	0	0	0	0	1	0	0	0	0	0	0	0	49.59	58.03	6.5	900	888.06	294.053	213.41	39.431	1	33385	4365.97	13770	1.14274
91	2	0	0	0	0	0	0	0	1	1	0	0	0	0	0	0		67.36	7.7	1550	1706.22	197.821	425.153	934.346	2	36675	2914	26172	1.0758
92	2	0	0	0	0	0	1	0	1	1	0	0	0	0	0	0		87.27	7	1150	1679.78	232.448	579.296	1374.14	3	41851	10223.9	70035	0.92552
93	2	0	0	0	0	0	0	0	1	1	0	0	0	0	0	0		61.12	8	1100	800.549	90.2294	299.238	766.346	2	35434	7669.86	11473	1.45687
94	2	0	0	0	0	0	1	0	1	0	0	0	0	0	0	0	60.04	52.23	7.5	1600	947.176	62.0788	263.47	917.411	2	34825	5306.6	6762	0.955965
95	2	0	0	0	0	0	1	0	1	0	0	0	0	0	0	0			7	938	1122.46	128.323	296.985	600.504	3	38260	8645.97	38513	1.03307
96	2	0	0	0	0	0	1	0	0	1	0	0	0	0	0	0		48.56	7.8	1450	1230.85	50.8244	606.022	842.899	2	38706	543.819	9663	1.08291
97	2	0	0	0	0	0	0	0	0	1	0	0	0	0	0	0	50.4		6.5	950	1227.23	228.611	263.635	1560.89	2	55021	3273.22	19218	1.38024
98	2	0	0	0	0	0	1	0	0	1	1	0	0	0	0	0	53.49	51.8	7	1325	1536.12	281.684	484.524	1378.24	3	39596	4856.07	26071	1.02631
99	2	0	0	0	0	0	0	0	0	0	0	0	0	0	0	0	54.96		6.5	1300	1342.14	65.7857	412.598	1042.31	2	35783	2355.06	8361	1.09691
100	2	0	0	0	0	0	0	0	1	1	0	0	0	0	0	0		61.67	7	1200	1123.16	46.901	294.838	954.158	2	38703	4283.24	11795	1.23688
101	2	0	0	0	0	0	1	0	1	1	0	0	0	0	0	0	100	100	7.5	1400	1016.95	99.992	298.831	1972.15	3	44091	4462.85	6407	1.14468
102	2	0	0	0	0	0	0	0	1	0	0	0	0	0	0	0	53.41	51.08	7.5	1350	1427.33	69.3057	241.841	635.169	1	37326	5231.92	13836	1.00161
103	2																		2	1150	723.453	30.4878	450.724	0.001	1	38223	135.461	82	0.647059
104	2	0	0	0	0	0	1	0	0	1	0	0	0	0	0	0		52.33	7	1600	1049.96	129.884	381.66	1456.63	2	41211	4740	16709	1.08876
105	2	0	0	0	0	0	0	0	1	1	0	0	0	0	0	0		59.41	7	1400	1139.23	155.87	470.524	1439.82	3	35216	5322.71	30769	1.45032
106	2	0	0	0	0	0	0	0	1	0	0	0	0	0	0	0	55.36	46.33	8	1700	1297.6	270.259	299.11	868.679	1	31868	9423.53	8217	1.23871
107	2	0	0	0	0	0	0	0	1	0	0	0	0	0	0	0	51.17	44.76	7.5	1250	1355.96	253.799	369.276	1393.47	1	46110	3393.12	6225	1.17895
108	2	0	0	0	0	0	0	0	1	0	0	0	0	0	0	0		51.36	6	1000	1601.47	538.713	290.429	889.063	2	52338	2042.84	10074	1.39333
109	2	0	0	0	0	0	1	0	0	1	0	0	0	0	0	0		74.56	8.5	1450	930.536	70.0087	353.864	685.44	4	36803	3002.11	9265	1.21605
110	2	0	0	0	0	0	0	0	0	1	0	0	0	0	0	0		65.97	7	1300	925.657	114.353	372.322	1210.22	3	47622	3849.54	9205	1.40082
111	2	0	0	0	0	0	0	0	0	0	0	0	0	0	0	0	48.5	51.74	7	1600	1702.11	123.922	240.832	1283.87	1	37896	3783.62	9831	1.28261
112	2	0	0	0	0	0	0	0	0	0	0	0	0	0	0	0	42	48.34	5	1350	1509.61	344.039	399.364	1241.33	2	37846	10531.8	18582	1.55046
113	2	0	0	0	0	0	1	0	0	0	0	0	0	0	0	0	73.53	68.78	7	1200	929.474	305.553	167.037	190.356	1	43935	1119.68	2004	1.00482
114	2	0	0	0	0	0	0	0	1	1	0	0	0	0	0	0	59.29	59.76	7	1200	1407.97	131.025	431.853	348.665	2	33947	7826.88	29945	1.69426
115	2	0	0	0	0	0	0	0	1	1	0	0	0	0	0	0	82.14	58.37	7.5	1975	1143.79	225.456	273.028	1745.82	2	32303	5589.39	9051	1.12595
116	2	0	0	0	0	0	1	0	1	0	0	0	0	0	0	0			7	1150	1143.28	53.1233	461.557	836.057	3	57489	598.696	8307	1.16556
117	2	0	0	0	0	0	1	0	0	1	0	0	0	0	0	0		61.49	8	1000	1175.43	17.1471	283.707	2000.39	2	49958	3963.93	9130	1.33094
118	2	0	0	0	0	0	0	0	1	0	0	0	0	0	0	0		65.18	7.5	1200	1518.81	589.385	351.06	1026.37	1	37755	1734.55	9167	1.15542
119	2	0	0	0	0	0	1	0	1	0	0	0	0	0	0	0		62.67	7.7	1600	1002.94	114.627	313.219	1022.73	3	33941	4533.47	13423	1.18363
120	2	0	0	0	0	0	0	0	1	0	0	0	0	0	0	0		47.37	8	1500	1511.87	196.334	391.028	538.833	1	36646	13061	34897	1.03058
121	2	0	0	0	0	0	0	0	1	0	0	0	0	0	0	0	49.72	52.53	6.5	1400	1114.46	194.878	311.404	742.167	1	36047	1615.73	10617	1.02799
122	2	0	0	0	0	0	0	0	1	1	0	0	0	0	0	0		50.77	6.7	1600	1422.1	360.801	316.698	1325.68	2	37083	2548.31	26544	0.971193
123	2	0	0	0	0	0	0	0	1	0	0	0	0	0	0	0	53.47	50.79	7.5	1500	1039.44	184.938	240.412	1657.29	1	42938	5376.48	13572	1.36861
124	2	0	0	0	0	0	1	0	1	0	0	0	0	0	0	0		56.65	7.5	1100	1760.52	264.49	720.744	1009.09	2	43219	5944.74	17489	1.29753
125	2	0	0	0	0	0	1	0	1	0	0	0	0	0	0	0	59.86	69.07	6	950	939.49	44.0701	333.561	1228.09	2	49503	3349.41	10956	1.37052
126	2	0	0	0	0	0	1	0	0	1	0	0	0	0	0	0		50.49	5	700	1054.42	186.62	265.394	1067.91	3	48105	3711.31	25948	1.04756
127	2	0	0	0	0	0	0	0	1	1	0	0	0	0	0	0		64.43	7	1100	1158.52	92.1187	368.708	1487.2	2	45517	1524.66	8904	1.14504
128	2	0	0	0	0	0	0	0	0	0	0	0	0	0	0	0	50.56	50.53	7.5	1200	916.434	111.483	288.027	837.112	1	42688	3370.51	6128	1.07574
129	2	0	0	0	0	0	0	0	1	0	0	0	0	0	0	0		46.96	7.8	925	1051.15	193.672	303.161	353.1	1	41610	7152	17908	1.47494
130	2	0	0	0	0	0	1	0	1	0	0	0	0	0	0	0	57.29	68.95	5.5	875	1532.16	303.769	510.511	1675.66	2	58969	1838.63	12444	1.35455
131	2	0	0	0	0	0	0	0	1	0	0	0	0	0	0	0	62.4	55.41	6	1350	1191.18	160.741	392.421	515.614	1	33542	5476.46	11977	1.56811
132	2	0	0	0	0	0	0	0	0	0	0	0	0	0	0	0	47.96	51.35	7	1250	1847.95	120.456	465.957	2685.5	1	39711	3038.15	6161	1.07614
133	2	0	0	0	0	0	0	0	0	0	0	0	0	0	0	0		47.75	8	1300	1292.5	289.948	291.936	1753.02	1	35532	3727.4	7885	1.03235
134	2	0	0	0	0	0	0	0	0	0	0	0	0	0	0	0	60.15	65.02	1	1500	3408.84	547.233	590.398	2699.79	1	49025	5644.32	34063	0.568159
135	2	0	0	0	0	0	0	0	1	1	0	0	0	0	0	0	65.03	52.99	7	1700	1373.96	61.393	244.452	355.798	2	33705	3918.53	8291	1.03303
136	2	0	0	0	0	0	1	0	0	1	0	0	0	0	0	0	61.9	73.57	1	1950	3497.72	787.141	797.074	5462.79	3	46650	4395.96	21269	0.572951
137	2	0	0	0	0	0	1	0	1	0	0	0	0	0	0	0		52.11	5	995	1293.3	300.395	281.579	1475.54	2	48975	2366.9	20239	1.30595
138	2	0	0	0	0	0	0	0	1	1	0	0	0	0	0	0	44.01	56.91	7	1700	396.416	20.0864	323.318	2133.83	2	33237	5499.98	11976	1.00429
139	2	0	0	0	0	0	1	0	0	1	0	0	0	0	0	0		58.24	8	1550	853.127	101.209	253.511	994.601	2	36990	4906.43	7540	0.852564
140	2	0	0	0	0	0	1	0	0	1	1	0	0	0	0	0		54.17	6.5	950	1147.22	65.3444	284.833	1944.04	3	53248	3451.72	18299	1.35891
141	2	0	0	0	0	0	1	0	0	0	0	0	0	0	0	0	40.84	49.3	9	1500	1086.72	75.4249	395.978	2004.56	1	39647	3389.96	8074	1.49769
142	2	0	0	0	0	0	0	0	1	1	0	0	0	0	0	0		60.59	7.9	1750	1933.71	346.265	523.081	1739.55	2	40891	8002.04	73657	0.946541
143	2	0	0	0	0	0	0	0	0	0	0	0	0	0	0	0	76.4	50.69	5	700	1405.3	226.178	315.488	2281.19	1	63437	580.445	13150	1.34991
144	2	0	0	0	0	0	0	0	0	0	0	0	0	0	0	0	31.85	49.7	8	1650	1072.97	207.388	280.344	1241.71	1	39629	3342.42	15216	1.15801
145	2	0	0	0	0	0	0	0	1	0	0	0	0	0	0	0	60.42	64.65	8	1100	1581.1	623.272	334.576	474.528	1	41569	4675.57	8130	1.21919
146	2	0	0	0	0	0	0	0	0	1	0	0	0	0	0	0		53.71	7.5	1750	1596.22	199.464	482.048	1236.04	2	37390	1000.83	12591	1.12012
147	2	0	0	0	0	0	0	0	1	0	0	0	0	0	0	0		55.86	7.5	1100	1151.14	296.067	383.73	711.497	2	37143	4248.41	14951	1.11116
148	2	0	0	0	0	0	1	1	0	1	0	0	0	0	0	0	52.93		7.8	1250	969.676	81.2638	289.205	783.769	3	43098	3206.6	11736	1.13194
149	2	0	0	0	0	0	0	0	0	0	0	0	0	0	0	0		52.97	6.9	1200	1598.94	318.715	446.959	2111.84	2	37860	5899.58	24485	1.14071
150	2	0	0	0	0	0	1	0	1	0	0	0	0	0	0	0		52.21	8	1250	1218.43	204.698	459.8	848.742	2	40903	5405.4	14682	0.955882
151	2	0	0	0	0	0	0	0	1	1	0	0	0	0	0	0		63.81	8	1900	1557.87	621.509	309.031	1069.52	2	33612	5252.9	7780	1.27874
152	2	0	0	0	0	0	1	0	0	0	0	0	0	0	0	0		55.57	8	1350	1059.67	155.726	268.325	1729.77	2	39423	2691.65	17608	1.11626
153	2	0	0	0	0	0	1	0	1	0	0	0	0	0	0	0	64.18	68.76	7.5	1300	986.582	146.474	260.453	361.284	2	41996	2968.52	17068	1.0354
154	2	0	0	0	0	0	0	0	0	1	0	0	0	0	0	0	37.72	53.55	8.5	1600	1261.35	159.343	203.242	1487.63	2	35843	2475.82	9306	1.05994
155	2	0	0	0	0	0	0	0	1	0	0	0	0	0	0	0	55.21	46.96	7	1550	1646.15	172.495	276.979	1455.97	1	36698	1315.02	5399	0.983732
156	2	0	0	0	0	0	1	0	0	0	0	0	0	0	0	0		60.4	7.5	1125	1453.25	219.992	397.114	1128.81	2	49071	3079.64	8694	1.15319
157	2	0	0	0	0	0	0	0	1	1	0	0	0	0	0	0		55.26	8	1350	1011.88	227.408	314.903	463.292	2	34681	2249.06	14403	1.10497
158	2	0	0	0	0	0	0	0	1	1	0	0	0	0	0	0		54.43	7.5	1400	2101.02	287.518	587.526	1558.67	2	49729	5663.21	90706	1.03284
159	2	0	0	0	0	0	0	0	1	0	0	0	0	0	0	0	62.9	59.33	7	1350	966.058	38.0045	355.348	436.813	1	36658	2593.14	8400	1.21226
160	2	0	0	0	0	0	0	0	1	1	0	0	0	0	0	0		54.94	6.5	1450	1233.59	114.8	414.876	1487.76	2	40431	1007.8	11920	1.03056
161	2	0	0	0	0	0	1	0	1	0	0	0	0	0	0	0		55.82	7.9	1250	1615.53	234.789	540.918	499.999	2	41164	4970.31	33272	0.979705
162	2	0	0	0	0	0	0	0	0	0	0	0	0	0	0	0		78.35	6.5	1200	1048.87	429.932	185.111	606.403	2	41179	2612.58	6399	1.02632
163	2	0	0	0	0	0	0	0	1	0	0	0	0	0	0	0	57.63	44.54	6	1000	1176.6	170.871	386.923	285.283	1	39094	5939.85	15509	1.50997
164	2	0	0	0	0	0	0	0	0	0	0	0	0	0	0	0	24.03	75.9	7.2	1200	2231.46	562.748	370.052	1814.18	1	54219	414.931	4759	1.40297
165	2	0	0	0	0	0	1	0	1	0	0	0	0	0	0	0		47.95	7.3	980	1263.94	81.6837	389.161	1359.41	2	47635	557.285	7977	1.8388
166	2	0	0	0	0	0	0	0	1	1	0	0	0	0	0	0	72.31	64.42	7	1200	805.221	28.0806	296.091	1295.16	2	39258	3637.5	7037	1.06547
167	2	0	0	0	0	0	1	0	1	0	0	0	0	0	0	0	79.06	71.22	6.9	1000	988.639	227.9	313.306	303.824	2	44486	6034.41	20111	1.45897
168	2	0	0	0	0	0	1	0	0	0	0	0	0	0	0	0		52.42	8	1250	1316.8	202.626	369.574	728.941	2	38898	6749.74	37850	1.39608
169	2	0	0	0	0	0	0	0	0	1	0	0	0	0	0	0		47.75	6	1150	1351.9	316.888	378.639	1061.16	1	35674	10237.5	31898	1.35366
170	2	0	0	0	0	0	0	0	1	0	0	0	0	0	0	0	54.35	61.82	7.9	1150	1557.07	331.487	541.843	1522.54	1	43780	3629.33	17435	1.13451
171	2	0	0	0	0	0	0	0	0	0	0	0	0	0	0	0	79.51	51.13	8	1700	1474.92	305.2	349.007	983.95	1	34952	6293.88	3306	1.20336
172	2	0	0	0	0	0	0	0	1	0	0	0	0	0	0	0		44.44	7.5	1100	1214.49	142.604	353.606	1718.57	1	45999	1948.08	9358	1.11241
173	2	0	0	0	0	0	1	0	0	0	0	0	0	0	0	0	35.15	45.06	7.5	975	1038.29	47.248	356.074	1398.29	1	54464	4613.19	13660	1.25089
174	2	0	0	0	0	0	0	0	0	0	0	0	0	0	0	0	62.58	72.04	7	1325	977.126	143.91	353.097	646.12	2	37179	5338.43	13691	1.11302
175	2	0	0	0	0	0	1	0	0	0	0	0	0	0	0	0		44.85	7	1300	1012.88	106.207	285.996	586.344	1	42716	4562.62	6468	1.01349
176	2	0	0	0	0	0	0	0	1	1	0	0	0	0	0	0		56.84	8	1850	1625.05	249.078	425.454	1860.83	2	36566	7691.4	23631	1.21302
177	2	0	0	0	0	0	0	0	1	1	0	0	0	0	0	0		54.99	8.2	1650	1236.74	149.587	384.882	998.787	2	32064	7627.86	36255	1.40939
178	2	0	0	0	0	0	1	0	0	1	0	0	0	0	0	0			4	1000	2028.05	346.306	602.506	2524.16	3	40300	1159.43	12500	1.3277
179	2	0	0	0	0	0	0	0	1	0	0	0	0	0	0	0	52.17	53.81	8	1350	1329.84	171.951	342.798	1027.51	1	36546	9464.36	22289	1.03918
180	2	0	0	0	0	0	0	0	1	0	0	0	0	0	0	0		68.48	7	975	1394.84	84.9056	407.697	678.869	3	42291	5198.59	14083	1.42607
181	2	0	0	0	0	0	1	1	1	0	1	0	0	0	0	0			7.8	1575	1783.22	276.18	489.938	1146.92	4	40615	6518.77	78268	1.18923
182	2	0	0	0	0	0	1	0	0	0	0	0	0	0	0	0	60.67	54.67	7	1450	1417.81	282.945	468.422	639.262	2	37331	3628.72	9361	1.00062
183	2	0	0	0	0	0	0	0	1	0	0	0	0	0	0	0	63.3	53.08	8	1150	900.873	181.637	282.018	859.012	1	35785	9126.2	12583	1.57778
184	2	0	0	0	0	0	1	0	1	0	0	0	0	0	0	0		62.23	8.5	1000	1368.22	242.726	503.649	1498.08	2	56220	3481.85	18464	1.42163
185	2	0	0	0	0	0	1	0	0	0	0	0	0	0	0	0	19.72	53.07	7	1250	1237.35	164.014	336.71	904.073	1	45173	1521.32	10585	1.06385
186	2	0	0	0	0	0	1	0	0	1	0	0	0	0	0	0		55.19	8	1800	1371.94	150.196	333.404	1486.61	2	35416	3307.08	32413	1.04606
187	2	0	0	0	0	0	1	0	0	0	0	0	0	0	0	0		49.13	6	1350	1491.06	301.387	547.362	1624.27	2	45379	3671.84	14838	1.20959
188	2	0	0	0	0	0	1	0	0	1	0	0	0	0	0	0		43.84	8	1450	1393.96	204.314	360.906	1684.55	2	48547	3664.69	22353	1.22587
189	2	0	0	0	0	0	0	0	0	0	0	0	0	0	0	0	67.29	43.06	7	900	1448.63	448.95	451.705	713.05	1	41079	4455.97	8173	2.00754
190	2	0	0	0	0	0	0	0	0	0	0	0	0	0	0	0	66.15	58.15	9	1900	1177.52	243.731	362.594	599.11	1	29277	357.833	988	1.04211
191	2	0	0	0	0	0	0	0	1	0	0	0	0	0	0	0	59.42	61.75	6.5	1600	1078.85	160.827	203.277	1286.26	1	35072	2934.81	10980	1.11546
192	2	0	0	0	0	0	1	0	0	1	0	0	0	0	0	0			7	1600	2347.04	256.302	864.972	2492.49	3	32629	7565.34	17841	0.652369
193	2	0	0	0	0	0	1	0	0	0	0	0	0	0	0	0	53.21	57.88	5	900	1641.52	380.671	303.133	1473.42	1	40066	3780.02	5844	1.14426
194	2	0	0	0	0	0	1	0	1	0	0	0	0	0	0	0	46.43	47.7	8	1250	1583.16	153.454	694.438	1228.13	2	39731	11425.6	32751	1.08219
195	2	0	0	0	0	0	0	0	0	0	0	0	0	0	0	0	52.81	59.2	8	1800	1183.49	249.26	284.229	992.497	1	34422	3534.11	10618	0.96116
196	2	0	0	0	0	0	0	0	1	0	1	0	0	0	0	0			7	900	1609.32	179.25	681.363	803.141	3	47611	778.418	24427	0.954966
197	2	0	0	0	0	0	0	0	1	0	0	0	0	0	0	0	53.03	49.3	6.5	900	1648.49	540.597	312.718	1110.07	1	45050	3519.26	10947	1.21361
198	2	0	0	0	0	0	0	0	1	1	0	0	0	0	0	0		71.36	7	1250	902.646	261.648	192.996	430.229	2	35889	4277.78	16117	1.33648
199	2	0	0	0	0	0	1	0	1	0	0	0	0	0	0	0		51.35	8	1750	1271.06	273.807	347.869	902.709	3	41351	5189.47	11217	1.2013
200	2	0	0	0	0	0	1	0	0	1	0	0	0	0	0	0	49.56	56.28	7.8	1400	1104.7	92.8563	441.515	778.318	2	36914	527.079	8798	1.06117
201	2	0	0	0	0	0	1	0	1	0	0	0	0	0	0	0	62.02	56.04	7.7	1250	857.252	122.451	283.161	692.908	2	36226	2246.11	6606	1.12721
202	2	0	0	0	0	0	0	0	1	1	0	0	0	0	0	0	74.64	61.63	5	1600	2935.26	631.572	635.809	3921.24	2	34467	3100.44	10855	0.695837
203	2	0	0	0	0	0	0	0	1	0	0	0	0	0	0	0	53.21		7.3	1300	1185.12	146.936	525.915	1074.39	2	37771	3909.13	20864	1.14282
204	2	0	0	0	0	0	1	0	0	0	0	0	0	0	0	0		56.26	7.5	1375	1188.93	220.819	376.269	399.485	2	40236	7257.41	35651	1.09544
205	2	0	0	0	0	0	0	0	1	1	0	0	0	0	0	0	59.67	49.76	6	900	1196.55	132.177	378.936	633.842	2	40284	2317.47	11314	1.41811
206	2	0	0	0	0	0	0	0	1	1	0	0	0	0	0	0		58.17	7	1750	2275.11	236.685	720.64	1645.49	2	35303	3772.39	68931	0.626878
207	2	0	0	0	0	0	0	0	1	0	1	0	0	0	0	0		56.61	8	1200	1249.68	335.269	296.403	540.585	2	44476	4311.69	13172	1.27735
208	2	0	0	0	0	0	0	0	1	1	0	0	0	0	0	0		56.63	8	1300	1297.52	312.398	313.859	1212.46	2	41045	7964.55	21796	1.24215
209	2	0	0	0	0	0	0	0	0	0	0	0	0	0	0	0	65.29	68.48	7	1200	1200.76	250.39	275.371	566.743	1	35798	1662.18	7449	1.31043
210	2	0	0	0	0	0	0	0	0	0	0	0	0	0	0	0	61.22	83.59	7	1150	1588.82	186.906	293.46	803.37	1	36926	2497.9	9607	1.80136
211	2	0	0	0	0	0	1	0	1	0	0	0	0	0	0	0		65.44	7.8	1350	1876.23	320.3	624.494	1292.39	2	45063	1969.03	12239	1.16547
212	2	0	0	0	0	0	1	0	0	0	0	0	0	0	0	0	61.54	64.44	7	1200	1487.74	356.244	289.882	992.947	2	41352	6806	28517	0.982447
213	2	0	0	0	0	0	0	0	1	1	0	0	0	0	0	0	63.09	51.36	8	1900	1482.49	399.988	237.559	1796.31	2	36053	3538.3	8929	1.10386
214	2	0	0	0	0	0	0	0	1	0	0	0	0	0	0	0		57.04	6	750	1263.13	159.73	559.475	1260.26	2	58622	3113.86	10863	1.4865
215	2	0	0	0	0	0	1	0	1	0	1	0	0	0	0	0		59.44	5	800	970.517	170.872	296.302	1051.34	3	42048	3879.56	12653	1.2823
216	2	0	0	0	0	0	1	0	0	0	1	0	0	0	0	0		50.79	7	850	1807.85	500.465	498.986	1293.7	3	56364	4443.26	24067	1.32032
217	2	0	0	0	0	0	0	0	1	1	0	0	0	0	0	0			6	1176	1512.3	615.767	286.058	1238.09	3	36038	4084.72	13435	1.22719
218	2	0	0	0	0	0	0	0	1	1	0	0	0	0	0	0		68.26	8	1500	1077.43	142.254	320.159	1270.8	2	36673	8695.14	15810	1.53886
219	2	0	0	0	0	0	1	0	1	0	0	0	0	0	0	0		52.1	7.8	1100	901.863	17.4267	307.613	1068.52	2	47217	3604.71	4352	1.28315
220	2	0	0	0	0	0	0	0	1	0	0	0	0	0	0	0	75.21	71.31	7.5	1625	340.998	15.3517	84.9626	1300.03	1	35763	3442.15	6599	1.19795
221	2	0	0	0	0	0	1	0	1	0	0	0	0	0	0	0		66.78	8	1600	1226.21	281.58	319.262	880.431	2	34452	11933.1	19623	1.1125
222	2	0	0	0	0	0	1	0	0	0	0	0	0	0	0	0	49.47	48.27	7.7	1150	1302.46	248.011	249.32	1247.74	2	39413	3495.58	15690	0.977801
223	2	0	0	0	0	0	0	0	1	0	0	0	0	0	0	0		50	8	1395	2099.58	878.847	406.578	1358.15	1	44336	3341.11	16029	1.11859
224	2	0	0	0	0	0	1	0	0	0	1	0	0	0	0	0		57.15	6.5	1120	951.495	85.1035	309.244	1079.93	3	43947	4358.37	17827	1.39231
225	2	0	0	0	0	0	0	0	1	0	0	0	0	0	0	0	58.82	55.47	6	1100	1197.29	214.223	430.92	364.52	1	36027	9499.25	13762	1.40133
226	2	0	0	0	0	0	0	0	0	0	0	0	0	0	0	0	44.23	48.74	8.1	1300	1326.81	413.876	350.449	522.664	1	37498	4838.91	10321	1.40013
227	2	0	0	0	0	0	0	0	1	0	0	0	0	0	0	0		58.57	9	1400	1098.7	199.718	391.432	1118.89	2	35439	5787.63	15963	1.02914
228	2	0	0	0	0	0	0	0	1	1	0	0	0	0	0	0	48.19	52.45	7.9	1150	1108.18	94.6821	325.058	1170.96	3	34814	4678.58	10674	1.52849
229	2	0	0	0	0	0	1	0	1	0	0	0	0	0	0	0	54.9	57.88	8	1625	1805.17	328.676	494.116	1995.9	2	39241	5979.39	55775	1.06911
230	2	0	0	0	0	0	1	0	1	1	0	0	0	0	0	0		62.14	8	1500	1676.91	291.595	459.655	933.534	3	35110	3448.17	24158	1.19942
231	2	0	0	0	0	0	0	0	1	0	0	0	0	0	0	0	49.3	51.86	7.5	1050	1120.81	89.6499	327.158	1439.49	1	45996	2169.24	10745	1.21184
232	2	0	0	0	0	0	0	1	1	0	0	0	0	0	0	0	48.32		6.5	1200	1182.61	149.348	312.398	1360.62	2	48655	3757.31	15068	1.3247
233	2	0	0	0	0	0	0	0	0	0	0	0	0	0	0	0	48.98	56.46	6.5	1500	1131.42	255.356	190.747	1180.16	1	35910	3020.15	5113	1.0798
234	2	0	0	0	0	0	0	0	1	0	0	0	0	0	0	0		51.13	6.8	1250	1702.67	163.258	330.68	684.42	2	43672	1990.38	14628	1.12763
235	2	0	0	0	0	0	0	0	1	1	0	0	0	0	0	0		62.71	6.4	1350	1307.97	185.028	420.3	1168.49	2	43143	779.906	7806	1.28812
236	2	0	0	0	0	0	1	0	1	0	0	0	0	0	0	0		46.78	7.5	1450	1305.71	330.868	320.257	1517.03	2	37742	5049.96	22064	0.874827
237	2	0	0	0	0	0	1	0	1	0	0	0	0	0	0	0		69.68	5	700	1098.97	199.609	260.749	727.302	3	54994	3598.94	19575	1.00925
238	2	0	0	0	0	0	1	0	1	1	0	0	0	0	0	0		56.03	7	1175	1172.67	259.196	286.403	640.371	3	44900	2955.21	33160	1.07898
239	2	0	0	0	0	0	0	0	1	0	0	0	0	0	0	0	77.39	69.5	8.5	1500	1461.27	52.9386	288.05	1225.06	2	41004	1557.58	7781	1.14665
240	2	0	0	0	0	0	0	0	0	0	0	0	0	0	0	0	63.94	61.05	5.7	835	1372.83	175.048	281.116	710.265	2	61232	2277.24	17927	1.44915
241	2	0	0	0	0	0	0	0	1	0	0	0	0	0	0	0	48.69	47.23	7	1400	1372	433.709	364.672	1492.26	1	40316	5498.31	17908	1.38257
242	2	0	0	0	0	0	0	0	1	1	0	0	0	0	0	0		51.04	7.5	1400	1157.53	72.8327	390.18	1215.91	2	44023	3611.63	19577	1.11492
243	2	0	0	0	0	0	0	0	1	0	0	0	0	0	0	0	52.04	55.5	7	1200	944.539	52.3927	324.614	241.088	1	35417	7450.03	6582	0.937408
244	2	0	0	0	0	0	1	0	0	0	0	0	0	0	0	0	60.08	61.57	8.5	1495	1118.3	56.9362	315.366	1159.06	2	39551	2666.72	9359	0.998317
245	2	0	0	0	0	0	1	0	0	0	0	0	0	0	0	0		59.67	5.5	600	1287.72	201.476	290.97	1489.04	2	62690	1434.39	8280	0.979493
246	2	0	0	0	0	0	0	0	1	1	0	0	0	0	0	0		50.3	8.5	1325	1599.01	133.48	606.968	1567.97	2	38808	8379.71	69725	1.04576
247	2	0	0	0	0	0	0	0	1	1	0	0	0	0	0	0			6.5	800	1187.89	148.025	317.045	982.857	3	43305	4037.96	30846	1.198
248	2	0	0	0	0	0	1	0	0	1	0	0	0	0	0	0		52.4	8	1500	1428.71	244.975	446.799	2002.65	2	37707	10689.7	38247	0.954055
249	2	0	0	0	0	0	0	0	0	0	0	0	0	0	0	0		58.97	7.5	2200	1042.48	37.4745	226.24	1050.53	1	36788	1077.67	2030	1.53628
250	2	0	0	0	0	0	1	0	1	0	1	0	0	0	0	0	49.26	58.09	6	950	1082.14	206.543	296.767	661.479	4	43706	2150.65	17589	1.62086
251	2	0	0	0	0	0	0	0	1	0	0	0	0	0	0	0	60.12	57.88	7.5	1600	1286.97	191.639	385.215	504.912	1	34523	4624	10969	1.10521
252	2	0	0	0	0	0	1	0	1	1	0	0	0	0	0	0	50.95	50.27	7	900	1122.48	201.823	283.088	2540.93	3	49567	2345.89	10835	1.21382
253	2	0	0	0	0	0	0	0	1	0	0	0	0	0	0	0	59.9	64.2	7	1350	1067.63	170.959	283.055	1394.79	2	38707	4479.83	16856	1.24853
254	2	0	0	0	0	0	1	0	1	0	0	0	0	0	0	0		54.45	8	1125	1231.43	290.055	318.838	1084.13	2	40277	3991.87	26287	1.35085
255	2	0	0	0	0	0	0	0	0	0	0	0	0	0	0	0		91.52	6.9	1275	1255.74	109.193	390.774	748.757	3	46872	2447.78	14625	1.20444
256	2	0	0	0	0	0	1	1	0	0	1	0	0	0	0	0			5.7	700	1357.99	272.066	378.728	1046.51	4	57819	3292.22	20636	1.39192
257	2	0	0	0	0	0	1	0	0	1	0	0	0	0	0	0	53.93		6	1250	1516.88	254.636	372.754	667.217	3	39598	5135.19	16811	1.2554
258	2	0	0	0	0	0	0	0	1	1	0	0	0	0	0	0		52.93	7	1250	1716.89	510.585	313.057	1551.05	2	38259	6850.44	19269	0.9885
259	2	0	0	0	0	0	1	0	1	0	0	0	0	0	0	0		66.72	8	950	1136.91	315.196	271.903	1363.18	2	42847	4415.79	10009	1.23595
260	2	0	0	0	0	0	1	0	1	0	0	0	0	0	0	0		50.89	8.5	1400	1889.77	355.331	468.036	1101	2	40451	7176.7	31835	0.845127
261	2	0	0	0	0	0	1	0	0	1	0	0	0	0	0	0	61.13	69.42	8.5	1250	1255.47	40.441	431.936	1572.42	2	37366	8756.11	29687	0.944227
262	2	0	0	0	0	0	0	0	1	0	0	0	0	0	0	0		47.15	8	1750	1437.31	288.206	324.151	1021.04	1	38537	4523.28	19453	0.996676
263	2	0	0	0	0	0	1	0	0	1	0	0	0	0	0	0	48.44	54.4	7.5	1100	965.823	72.7012	244.616	691.25	2	43357	2157.43	13725	1.11534
264	2	0	0	0	0	0	1	0	1	0	0	0	0	0	0	0	44.23	56.45	7	1250	1675.76	168.518	718.009	1254.35	2	38573	5606.38	39791	0.992257
265	2	0	0	0	0	0	1	0	1	0	0	0	0	0	0	0		71.19	8	1950	2024.54	521.88	574.39	1150.82	2	36162	9633.97	11843	1.0446
266	2	0	0	0	0	0	0	0	1	1	1	0	0	0	0	0		46.27	8	1200	1527.49	240.235	611.774	1068.35	3	41166	2147.21	37324	1.37386
267	2	0	0	0	0	0	0	0	0	0	0	0	0	0	0	0	48.15	46.3	7	2000	1444.56	620.109	263.014	927.821	1	33467	3814.82	3636	1.11483
268	2	0	0	0	0	0	0	0	0	0	0	0	0	0	0	0	60.76	52.82	6.5	1500	1382.52	712.683	242.974	-0.00237157	1	35329	5062.7	4263	1.22982
269	2	0	0	0	0	0	1	0	0	0	0	0	0	0	0	0		62.59	7.5	1200	867.906	96.1097	322.234	209.926	2	38766	2762.21	7359	1.22165
270	2	0	0	0	0	0	0	0	1	0	0	0	0	0	0	0	47.7	49.82	6	800	1013.43	135.652	384.537	1017.9	1	47486	1184.8	10142	1.40621
271	2	0	0	0	0	0	0	0	1	0	0	0	0	0	0	0		54.54	7.5	1450	1055.04	115.608	284.933	1243.32	2	37318	2190.87	7805	0.993443
272	2	0	0	0	0	0	1	0	0	1	0	0	0	0	0	0		49.67	8	1450	1259.84	227.467	292.629	1409.88	2	46527	3192.57	10302	1.24427
273	2	0	0	0	0	0	1	0	1	0	0	0	0	0	0	0	53.67	58.3	8.5	1500	891.763	26.5048	228.23	547.555	2	40731	3453.29	6881	1.1498
274	2	0	0	0	0	0	0	0	1	0	0	0	0	0	0	0	60.66	50.55	6.8	1600	1458.45	194.563	364.122	1055.63	1	39485	4434.38	35852	1.19609
275	2	0	0	0	0	0	1	0	1	0	0	0	0	0	0	0	57.88	62.15	7.8	1350	917.183	91.3735	238.996	1195.89	2	37580	2672.43	6930	1.24028
276	2	0	0	0	0	0	0	0	0	0	0	0	0	0	0	0	74.83	92.19	6.5	750	1433.06	220.852	575.961	1732.38	3	52194	874.394	14774	1.08613
277	2	0	0	0	0	0	0	0	1	1	0	0	0	0	0	0	56.06	64	8	2000	1262.7	151.296	286.269	809.086	2	35444	4361.25	17607	1.06009
278	2	0	0	0	0	0	0	0	1	0	0	0	0	0	0	0	58.59	47.65	7	1100	1216.99	120.376	452.186	756.543	1	39501	5512.58	22896	1.25561
279	2	0	0	0	0	0	0	0	1	1	1	0	0	0	0	0	51.86	48.6	7	1500	1404.13	132.274	432.929	1076.01	2	40047	3667.71	23209	0.998611
280	2	0	0	0	0	0	0	0	1	0	0	0	0	0	0	0	51.31	45.34	7	1800	1617.02	146.072	327.088	1480.34	1	38786	3876.15	31020	1.24839
281	2	0	0	0	0	0	0	0	0	0	0	0	0	0	0	0		77.43	6.5	750	1281.49	119.369	341.422	1729.98	2	61399	681.874	13504	1.45024
282	2	0	0	0	0	0	0	0	1	0	0	0	0	0	0	0		57.25	7.5	1400	1101.41	115.919	270.268	1239	1	40261	2286.57	11145	1.14809
283	2	0	0	0	0	0	0	0	0	0	0	0	0	0	0	0	42.46	54.07	6.5	1200	1293.4	175.745	266.334	2162.82	1	36860	2176.04	8906	1.33762
284	2	0	0	0	0	0	0	0	1	0	1	0	0	0	0	0		46.51	7	1175	1571.78	58.062	560.293	1197.12	2	43306	785.968	8816	0.927095
285	2	0	0	0	0	0	0	0	1	1	0	0	0	0	0	0		52.37	8.5	1600	1906.01	156.399	395.78	1662.58	2	38997	2740.54	23044	1.09618
286	2	0	0	0	0	0	0	0	1	0	0	0	0	0	0	0	60.48	67.69	7.8	1600	1503.07	627.001	253.761	954.797	1	34814	6842.07	13136	1.13767
287	2	0	0	0	0	0	1	0	1	0	0	0	0	0	0	0	51.24	47.35	5.5	700	1118.2	226.825	324.046	367.58	2	41325	1300.65	12126	1.19193
288	2	0	0	0	0	0	0	0	0	1	0	0	0	0	0	0	38.33	52.88	7	1500	1133.21	17.0316	275.896	584.478	2	42803	4195.76	5977	1.24076
289	2	0	0	0	0	0	0	0	1	0	0	0	0	0	0	0	47.49	44.33	7	1175	1444.18	541.132	308.593	587.163	1	38714	8942.66	18338	1.73523
290	2	0	0	0	0	0	0	0	1	0	0	0	0	0	0	0	51.97	56.11	7	975	1804.31	169.947	406.219	1086.04	1	42885	4010.09	12286	1.31355
291	2	0	0	0	0	0	1	0	0	1	0	0	0	0	0	0		46.11	5	750	3069.24	400.995	609.817	3667.36	2	47437	2762.38	28651	1.27852
292	2	0	0	0	0	0	0	0	1	0	0	0	0	0	0	0	58.21	57.64	8	1500	1124.62	241.491	224.93	501.373	1	39552	6033.59	21835	1.34874
293	2	0	0	0	0	0	1	0	1	0	0	0	0	0	0	0		52.7	7.8	1150	1415.17	158.504	323.159	1376.46	2	36411	3305.71	20371	1.36436
294	2	0	0	0	0	0	1	0	0	1	0	0	0	0	0	0		55.77	8	1450	1323.11	216.167	336.45	1494.85	2	37205	1370.55	12176	0.886317
295	2	0	0	0	0	0	0	1	1	1	0	0	0	0	0	0			7	1100	1311.42	443.319	296.291	843.883	3	50279	4283.44	21327	1.33481
296	2	0	0	0	0	0	0	0	1	0	0	0	0	0	0	0	57	53.32	7.9	1425	1084.53	221.593	341.394	696.53	1	38723	2393.43	6793	1.06977
297	2	0	0	0	0	0	0	1	1	1	1	0	0	0	0	0			6.5	935	1446.12	55.306	427.966	1125.31	4	48120	3865.08	20638	1.34334
298	2	0	0	0	0	0	1	0	0	0	0	0	0	0	0	0	43.41	44.57	8.5	1375	1358.29	306.316	256.1	1598.1	1	37804	3878.15	8011	0.921798
299	2	0	0	0	0	0	1	0	0	0	0	0	0	0	0	0	38.68	47.6	8	1350	982.042	182.035	270.452	877.347	1	38825	3933.94	19901	1.4538
300	2	0	0	0	0	0	0	0	0	1	0	0	0	0	0	0	61.38	56.58	8	1900	1318.77	375.144	344.996	291.456	2	34326	6757.33	11758	1.22106
301	2	0	0	0	0	0	0	0	1	1	0	0	0	0	0	0		64.88	7.5	1600	1106.1	179.138	346.204	548.102	2	43025	5665.5	24548	0.869281
302	2	0	0	0	0	0	0	0	1	1	0	0	0	0	0	0	58.78	57.67	7	1250	1328.1	129.979	276.168	1704.02	2	38661	4673.38	7947	0.985675
303	2	0	0	0	0	0	0	0	0	0	0	0	0	0	0	0	72.6	72.45	7	1800	2019.47	78.1286	456.566	1122.18	1	40748	4886.25	2776	1.31905
304	2	0	0	0	0	0	0	0	1	0	0	0	0	0	0	0		48.37	7	1000	1080.85	284.973	200.839	607.769	1	38886	3252.35	14611	1.31883
305	2	0	0	0	0	0	0	0	1	1	0	0	0	0	0	0	49.64	60.14	8	1300	944.944	85.4676	275.808	884.475	2	39202	3206.72	6929	1.5613
306	2	0	0	0	0	0	0	0	0	0	0	0	0	0	0	0	46.31	51.56	6	950	706.707	112.73	185.413	582.441	1	43174	3381.7	7765	1.14453
307	2	0	0	0	0	0	0	0	1	0	0	0	0	0	0	0		52.91	7.5	1800	1579.32	383.417	365.305	1400.97	1	39724	6324.24	23674	1.18445
308	2	0	0	0	0	0	1	0	0	1	1	0	0	0	0	0		52.74	1	900	1197.59	62.6172	339.618	1424.07	3	41537	1781.86	18231	1.06654
1	1	0	0	0	0	0	0	0	0	0	0	1	0	0	1	0	51.6	55.51	8	1250	1196.14	54.1128	626.367	786.903	2	33976	7811.54	76313	0.99304
2	1	0	0	0	0	0	0	0	0	0	0	0	0	1	0	0	52.14	54.88	8	1100	1131.17	182.431	294.282	2228.84	1	30808	8192.04	18509	1.4715
3	1	0	0	0	0	0	0	0	0	0	0	0	0	1	1	0	50.16	56.08	6	1500	1621.49	494.132	620.068	1681.12	2	29922	6251.5	27495	0.966227
4	1	0	0	0	0	0	0	0	0	0	0	1	0	0	1	0		63.58	4	438	829.853	120.002	333.236	592.509	4	45484	1092.61	14438	1.53272
5	1	0	0	0	0	0	0	0	0	0	0	1	0	0	0	0			6	1225	784.289	48.8703	278.368	995.939	2	38820	1769.73	11651	1.29492
6	1	0	0	0	0	0	0	0	0	0	0	1	0	1	0	0	58.02	67.16	6.5	900	817.617	73.6739	283.648	1519.47	2	33459	2813.91	10900	1.74498
7	1	0	0	0	0	0	0	0	0	0	0	0	0	0	0	0	43.03	64.49	8	1800	722.107	97.3505	243.387	1571.35	1	22219	8000.98	4805	1.16021
8	1	0	0	0	0	0	0	0	0	0	0	1	0	0	1	1		60.6	8	1350	2515.23	251.938	1148.49	3370.2	4	31073	20451.4	446525	0.970605
9	1	0	0	0	0	0	0	0	0	0	0	0	0	1	0	0	32.57	56.45	7.5	1350	1047.81	293.792	265.56	1232.43	1	28425	4178.87	13718	1.33767
10	1	0	0	0	0	0	0	0	0	0	0	0	0	0	0	0	60.25	57.25	6	950	737.541	85.4226	228.538	620.746	1	30048	3457.61	9508	1.25421
11	1	0	0	0	0	0	0	0	0	0	0	0	0	1	0	0	37.1	45.1	6	1100	1059.89	304.261	381.971	816.533	1	25837	5538.2	11805	1.70191
12	1	0	0	0	0	0	0	0	0	0	0	0	0	0	1	0	63.5	63.18	7	600	875.541	217.913	268.445	1048.47	2	31068	2206.83	7213	1.82739
13	1	0	0	0	0	0	0	0	0	0	0	0	0	1	0	0	31.05		6	541	1105.97	176.123	482.509	927.795	2	43907	4963.98	27931	1.18126
14	1	0	0	0	0	0	0	0	0	0	0	0	0	1	0	0	32.07	43.48	7	1175	680.286	97.3834	212.436	649.989	1	37085	8722.47	13597	1.17205
15	1	0	0	0	0	0	0	0	0	0	0	0	0	1	0	0	47.9	47.83	7	1350	563.744	37.1992	185.914	464.753	1	32942	2174.81	9148	1.08107
16	1	0	0	0	0	0	0	0	0	0	0	0	0	0	0	0	52.51	60.48	7	850	1030.6	350.853	315.393	299.224	1	27733	747.877	2120	1.35503
17	1	0	0	0	0	0	0	0	0	0	0	0	0	1	0	0	35.66	51.76	7	1200	928.498	110.504	390.615	705.638	1	31151	7288.18	19290	1.29672
18	1	0	0	0	0	0	0	0	0	0	0	0	0	1	0	0	49.56	52.49	7	1100	853.906	326.11	223.614	570.248	1	38363	7167.58	14525	1.255
19	1	0	0	0	0	0	0	0	0	0	0	0	0	0	0	0	34.44	43.22	6	600	1037.76	255.061	383.983	990.26	1	37409	3747.98	15698	2.08544
20	1	0	0	0	0	0	0	0	0	0	0	0	0	1	1	0	37.46	44.89	7	750	1041.78	188.095	386.358	1331.11	2	43597	3000.67	22880	1.36964
21	1	0	0	0	0	0	0	0	0	0	0	0	0	1	0	0	62.88	58.5	7	1000	691.978	24.8557	339.441	542.711	2	32685	1761.85	9088	1.31636
22	1	0	0	0	0	0	0	0	0	0	0	0	0	1	1	0	57.55	64.28	7	1000	745.353	102.086	288.282	954.648	2	31800	3717.12	5726	1.05529
23	1	0	0	0	0	0	0	0	0	0	0	1	0	1	0	0	46.77	47.92	6.3	1100	826.247	141.145	326.172	754.638	2	28409	7829.61	39261	1.80076
24	1	0	0	0	0	0	0	0	0	0	0	0	1	1	0	0		52.1	7.5	1200	853.433	119.299	332.649	933.001	2	25318	2457.19	10150	1.07676
25	1	0	0	0	0	0	0	0	0	0	0	0	0	1	0	0	43.61	55.02	7	875	745.711	110.684	212.661	757.15	1	27693	3781.97	13679	1.23046
26	1	0	0	0	0	0	0	0	0	0	0	1	0	1	0	0	71.68	60.95	7.5	750	1381.37	636.462	274.964	1521.11	2	39689	2974.71	8843	1.443
27	1	0	0	0	0	0	0	0	0	0	0	0	0	1	0	0	69.74	68.05	7	1600	733.097	76.9212	249.175	762.883	1	31159	1977.61	1980	1.28308
28	1	0	0	0	0	0	0	0	0	0	0	0	0	1	0	0	39.2	44.75	4	1200	1338.3	173.329	490.085	1620.1	1	33088	15018.1	44977	1.40432
29	1	0	0	0	0	0	0	0	0	0	0	0	1	1	1	0		64.53	6.5	850	1184.33	513.496	285.999	1441.84	3	36011	3973.45	8822	1.30726
30	1	0	0	0	0	0	0	0	0	0	0	1	0	0	1	0	63.5		8.5	1250	1130.71	209.146	420.006	1393.1	3	25895	7589.53	29335	1.54667
31	1	0	0	0	0	0	0	0	0	0	0	1	0	1	0	0	57.7	59.24	7	1445	1879.63	268.99	687.935	2912.41	2	25619	1741.12	17414	0.794622
32	1	0	0	0	0	0	0	0	0	0	0	0	0	1	1	0		59.07	7	1050	729.55	55.9057	243.511	1136.18	2	29014	5934.24	11887	1.8841
33	1	0	0	0	0	0	0	0	0	0	0	1	0	1	0	1	59.55	59.59	6.7	950	838.602	100.405	308.901	796.681	3	27557	2065.51	11919	1.55064
34	1	0	0	0	0	0	0	0	0	0	0	0	0	1	0	0	59.51	80.65	7.5	1150	792.27	68.7998	308.421	883.018	2	36997	2926.65	14089	1.10327
35	1	0	0	0	0	0	0	0	0	0	0	0	0	1	1	0	53.22	59.81	7	1400	1321.96	413.353	419.124	1610.23	2	30254	736.539	15057	0.913968
36	1	0	0	0	0	0	0	0	0	0	0	1	0	0	1	0	63.17	60.83	5	600	659.66	25.4018	213.659	1057.66	2	37279	1863.67	11397	1.31699
37	1	0	0	0	0	0	0	0	0	0	0	1	0	0	1	0	64.17	71.98	8.5	1250	1027.98	192.299	341.338	1366.66	2	28976	5112.28	10116	1.00675
38	1	0	0	0	0	0	0	0	0	0	0	0	0	1	0	0	47.62	58.94	7.5	975	1397.39	646.997	324.292	1681.87	1	32422	4575.83	19939	1.28815
39	1	0	0	0	0	0	0	0	0	0	0	0	1	1	0	0		46.91	6	700	842.927	67.8595	328.721	1248.6	2	35457	391.866	10373	1.40225
40	1	0	0	0	0	0	0	0	0	0	0	1	0	0	1	0	65.48	57.2	7.5	750	950.834	264.555	245.358	1624.83	2	43790	3075.14	7234	1.25735
41	1	0	0	0	0	0	0	0	0	0	0	1	0	1	0	0	76.65	71.57	7	900	965.88	267.364	237.043	1062.63	2	28489	5646.42	13709	0.90161
42	1	0	0	0	0	0	0	0	0	0	0	1	0	1	0	0	52.7	51.84	5.5	650	983.851	126.475	472.587	623.057	2	45565	3849.48	37138	1.33462
43	1	0	0	0	0	0	0	0	0	0	0	1	0	0	0	0		40.38	6.5	745	862.859	296.983	227.149	1309.59	3	35476	9083.85	25091	2.0385
44	1	0	0	0	0	0	0	0	0	0	0	1	0	0	1	0	75.02	64.84	7	1500	1211.32	373.002	369.728	1258.92	2	30897	1307.91	14076	1.44886
45	1	0	0	0	0	0	0	0	0	0	0	0	0	0	0	0	51.58	53.14	7	1150	1038.88	146.331	266.641	1790.19	1	30017	6496.02	14001	1.46776
46	1	0	0	0	0	0	0	0	0	0	0	0	0	1	1	0	59.57	60.55	7	1400	1564.98	287.726	658.62	1283.62	2	33552	13840.2	116246	1.04679
47	1	0	0	0	0	0	0	0	0	0	0	0	0	1	0	0	30.3	49.14	7	875	858.36	96.2906	288.338	1295.86	1	32867	2525.34	13752	1.22384
48	1	0	0	0	0	0	0	0	0	0	0	0	0	1	0	0	64.04	64.43	8	1300	1013.9	370.949	270.04	724.56	1	34825	8952.05	11058	1.36645
49	1	0	0	0	0	0	0	0	0	0	0	0	0	0	0	0	40.54	57.78	6	1400	1730.05	324.914	680.621	1991.78	1	29469	4216.92	11355	0.935189
50	1	0	0	0	0	0	0	0	0	0	0	1	0	0	0	0		58.03	5	1250	1912.1	281.651	715.728	1864.5	2	18898	2389.69	9722	0.694433
51	1	0	0	0	0	0	0	0	0	0	0	1	0	1	0	0	69.78	74.94	6.6	650	907.122	222.615	237.865	911.603	2	44818	1798.43	10124	1.64327
52	1	0	0	0	0	0	0	0	0	0	0	0	0	1	0	0	59.6	72.55	7	1225	994.34	146.197	399.671	1189.84	1	29059	1681.57	11460	1.37457
53	1	0	0	0	0	0	0	0	0	0	0	1	0	1	0	0	70.53	59.56	7.5	875	960.091	158.669	316.008	998.527	2	35578	7553.5	27559	1.23897
54	1	0	0	0	0	0	0	0	0	0	0	1	0	1	0	0	46.27	51.82	7	1050	825.983	92.9417	290.279	1414.15	2	34560	1377.37	16984	1.20133
55	1	0	0	0	0	0	0	0	0	0	0	1	0	0	0	0	44.88	58.09	7.8	1200	999.513	108.085	403.597	734.348	2	34506	5567.47	43137	1.14158
56	1	0	0	0	0	0	0	0	0	0	0	0	0	0	0	0	55.08	80.8	7	1275	552.9	101.209	116.108	234.183	1	31229	2593.55	7868	1.28519
57	1	0	0	0	0	0	0	0	0	0	0	0	1	1	0	0		59.33	6	564	738.796	61.0654	349.881	876.574	2	25308	2703.03	8545	1.45724
58	1	0	0	0	0	0	0	0	0	0	0	1	0	1	0	0	61.93	64.15	6	750	846.5	175.814	216.066	978.161	2	35911	2656.47	17172	1.24085
59	1	0	0	0	0	0	0	0	0	0	0	1	0	0	0	1		51.78	7	975	887.234	190.587	315.391	794.159	3	32899	4118.77	17173	1.8125
60	1	0	0	0	0	0	0	0	0	0	0	0	0	0	1	0	45.38	47.01	6.9	1140	1022.32	183.817	416.477	1142.51	2	35669	5819.89	22132	1.18102
61	1	0	0	0	0	0	0	0	0	0	0	1	0	1	0	0		59.63	7.7	1550	1139.03	198.458	383.198	1535.63	2	31636	14940.2	15443	1.24728
62	1	0	0	0	0	0	0	0	0	0	0	1	0	1	0	0	66.22	66.33	5	875	934.289	156.39	302.149	1002.78	3	42765	4117.64	37722	1.10138
63	1	0	0	0	0	0	0	0	0	0	0	0	0	1	1	0	59.27	58.18	7	1100	1862.18	603.696	677.374	1713.67	2	28180	6560.65	18187	1.72727
64	1	0	0	0	0	0	0	0	0	0	0	0	0	0	0	0	80.46	78.19	6	1000	995.198	44.4809	387.456	1705.73	1	34527	249.096	4693	1.12321
65	1	0	0	0	0	0	0	0	0	0	0	0	0	1	0	0	43.32	55	5.5	575	1205.35	361.953	449.985	487.291	1	31245	2271.24	15971	1.24556
66	1	0	0	0	0	0	0	0	0	0	0	0	0	1	0	0		45.87	6	595	1119.37	337.327	429.714	771.372	1	42576	865.222	22253	1.03935
67	1	0	0	0	0	0	0	0	0	0	0	0	0	1	1	0	50.9	54.18	8	1050	984.358	213.298	325.123	664.772	2	28001	3004.61	19069	0.969621
68	1	0	0	0	0	0	0	0	0	0	0	1	0	1	0	0	63.9	61.42	7	950	947.67	227.468	250.937	1288.27	2	33693	3403.27	19249	1.09841
69	1	0	0	0	0	0	0	0	0	0	0	0	1	1	0	0		56.72	6.5	1000	953.702	172.476	303.973	853.909	2	29939	4748.25	16407	1.86457
70	1	0	0	0	0	0	0	0	0	0	0	0	0	1	0	0		66.02	7.5	1000	972.54	281.015	238.546	1008.73	2	35048	7503.96	31155	1.25854
71	1	0	0	0	0	0	0	0	0	0	0	0	0	1	0	0	72.14	72.66	6	1100	950.256	190.573	357.72	1083.27	1	34390	3493.3	7741	1.13924
72	1	0	0	0	0	0	0	0	0	0	0	1	0	0	1	0	58.77	58.05	6	543	1165.53	468.855	290.878	1222.7	2	34572	3134.59	11847	1.39046
73	1	0	0	0	0	0	0	0	0	0	0	0	0	1	0	0	52.23	48.74	7	870	1256.72	202.958	530.887	1199.96	1	33794	10985.1	33677	1.18284
74	1	0	0	0	0	0	0	0	0	0	0	1	0	1	0	0	59.74	70.78	7.5	1000	886.813	300.279	230.569	1043.63	2	30534	3517.23	5793	1.01916
75	1	0	0	0	0	0	0	0	0	0	0	0	0	1	0	0	46.01	46.92	6.5	1050	1358.19	208.365	538.283	1006.22	1	26129	8785.46	62842	1.74724
76	1	0	0	0	0	0	0	0	0	0	0	1	1	0	1	0		47.52	6	1175	2277.13	197.368	1214.41	1730.87	3	31787	15618.1	224180	1.02331
77	1	0	0	0	0	0	0	0	0	0	0	1	0	0	1	0	66.87	60.98	8	1300	803.546	105.775	266.197	969.755	2	37686	7971.45	30945	1.02825
78	1	0	0	0	0	0	0	0	0	0	0	0	0	0	1	0	60.18	56.29	8	1200	1370.2	585.739	380.358	1293.02	1	27868	5649.23	7600	1.04109
79	1	0	0	0	0	0	0	0	0	0	0	1	0	1	1	0	81.6	63.3	6	1200	902.593	326.26	232.927	745.508	3	36225	4225.41	11085	1.55927
80	1	0	0	0	0	0	0	0	0	0	0	1	0	1	0	0	67.25	58.53	7.5	1000	743.214	114.059	261.393	577.828	2	38226	2678.05	5071	0.992685
81	1	0	0	0	0	0	0	0	0	0	0	0	0	1	0	0	65.49	58.69	7	950	953.594	276.758	270.544	805.911	1	30307	3969.63	8834	1.36145
82	1	0	0	0	0	0	0	0	0	0	0	0	1	1	0	0		58.28	6.5	775	1125.64	291.162	370.698	1045.11	3	39221	3861.04	32930	1.08436
83	1	0	0	0	0	0	0	0	0	0	0	1	0	0	1	0		55.98	6.5	950	1143.75	370.116	321.993	1227.88	2	19582	2835.65	10449	1.50102
84	1	0	0	0	0	0	0	0	0	0	0	0	0	1	0	0		62.31	6	995	1394.7	749.781	225.236	1629.68	2	39897	3056.85	13158	1.36667
85	1	0	0	0	0	0	0	0	0	0	0	1	0	1	0	0	67.76	72.12	7	950	741.655	216.441	203.277	838.602	2	32487	3030.06	17274	1.11051
86	1	0	0	0	0	0	0	0	0	0	0	0	0	0	0	0	63.23	48.33	6	925	876.465	242.431	317.39	993.635	1	29806	3629.48	8216	1.03051
87	1	0	0	0	0	0	0	0	0	0	0	1	0	1	0	0	46.69	48.32	7	1200	1108.4	216.065	390.144	1381.56	2	35552	4440.43	33655	1.16757
88	1	0	0	0	0	0	0	0	0	0	0	1	0	0	1	0	49.12	58.42	5	850	904.217	326.364	217.023	1205.3	2	25490	3269.02	9326	1.42249
89	1	0	0	0	0	0	0	0	0	0	0	0	0	1	1	0	50.15	55.74	7	1350	1014.37	201.758	324.079	1268.04	2	28116	4021.41	22685	1.26824
90	1	0	0	0	0	0	0	0	0	0	0	0	0	1	0	0	58.03	63.8	6	625	642.47	198.982	183.576	186.124	1	24121	4365.97	13585	1.42658
91	1	0	0	0	0	0	0	0	0	0	0	0	0	1	1	0	67.36	76	6.5	1300	1016.71	194.538	410.049	850.578	2	33423	2914	26320	1.28374
92	1	0	0	0	0	0	0	0	0	0	0	1	1	0	1	1		60.15	7	1150	1351.44	212.848	532.875	1392.08	4	31765	10223.9	68058	1.10056
93	1	0	0	0	0	0	0	0	0	0	0	0	0	1	0	0	41.26	48.32	7	750	693.165	113.649	229.353	951.293	1	28414	7669.86	11149	1.97893
94	1	0	0	0	0	0	0	0	0	0	0	1	0	1	0	0	52.23	54.37	7	1400	795.459	157.574	224.244	1000.96	2	26635	5306.6	6575	0.906452
95	1	0	0	0	0	0	0	0	0	0	0	0	0	1	0	0	35.14	45.39	7	938	803.417	165.895	296.745	697.747	1	28660	8645.97	37233	1.14674
96	1	0	0	0	0	0	0	0	0	0	0	0	0	1	1	0	52.32	62.34	7	1200	1135.11	29.3964	608.568	1178.72	2	31086	543.819	9151	1.0484
97	1	0	0	0	0	0	0	0	0	0	0	0	1	1	1	0		68.47	6	600	853.447	202.076	241.689	1085.3	3	50455	3273.22	18848	1.52874
98	1	0	0	0	0	0	0	0	0	0	0	1	0	1	0	0	46.34	58.54	6.5	1100	946.193	120.866	394.215	1297.82	2	29804	4856.07	25474	1.23737
99	1	0	0	0	0	0	0	0	0	0	0	0	0	0	0	0		63.33	6	1000	856.022	218.07	331.563	952.546	2	29321	2355.06	8302	1.30838
100	1	0	0	0	0	0	0	0	0	0	0	0	0	0	1	0	58.77	61.48	6	700	720.974	68.7896	253.106	937.87	2	31287	4283.24	11615	1.42553
101	1	0	0	0	0	0	0	0	0	0	0	0	0	1	0	0	59.76	56.32	7	1100	960.589	316.61	229.447	1058.83	1	36363	4462.85	6372	1.18667
102	1	0	0	0	0	0	0	0	0	0	0	0	0	1	0	0	51.08	49.21	7	1100	815.447	276.672	237.92	1141.54	1	28686	5231.92	13632	1.19084
103	1																		1	1150	559.116	49.0138	314.447	37.4966	1	24453	135.461	85	0.941176
104	1	0	0	0	0	0	0	0	0	0	0	0	0	1	1	0	45.03	54.39	7	1300	892.341	153.903	286.549	1362.77	2	32241	4740	16276	1.18215
105	1	0	0	0	0	0	0	0	0	0	0	0	0	0	0	0		64.33	7	1000	1092.82	237.215	398.167	1052.2	2	27284	5322.71	30105	1.8543
106	1	0	0	0	0	0	0	0	0	0	0	0	0	0	0	0	46.33	49.43	8	1500	776.247	157.13	222.542	531.141	1	24536	9423.53	8399	1.38099
107	1	0	0	0	0	0	0	0	0	0	0	0	0	1	0	0	44.76	56.37	7	1000	713.522	43.6417	295.672	856.212	1	38358	3393.12	6014	1.10991
108	1	0	0	0	0	0	0	0	0	0	0	0	0	1	0	0	35.84	44.87	6	850	912.549	134.952	248.24	1261.03	1	34224	2042.84	9783	1.32751
109	1	0	0	0	0	0	0	0	0	0	0	1	0	1	0	0	57.16	56.04	8.5	1350	925.428	243.942	291.292	669.323	2	31037	3002.11	9133	1.45794
110	1	0	0	0	0	0	0	0	0	0	0	1	0	0	1	0	42.74	49.32	6	850	927.667	237.736	314.904	601.99	2	43428	3849.54	8857	1.42633
111	1	0	0	0	0	0	0	0	0	0	0	0	0	0	0	0	51.74	67.39	6	1400	760.074	116.589	178.731	911.975	1	29700	3783.62	9750	1.53705
112	1	0	0	0	0	0	0	0	0	0	0	0	0	1	0	0	61.69	80.29	5	1350	1188.76	307.131	366.469	1569.67	2	28732	10531.8	17751	1.83088
113	1	0	0	0	0	0	0	0	0	0	0	0	0	0	0	0	68.78	67.99	7	1200	636.528	171.024	138.06	423.169	1	31815	1119.68	1968	0.984416
114	1	0	0	0	0	0	0	0	0	0	0	0	0	1	1	0	59.76	69.44	7	650	847.242	37.1177	380.503	533.622	2	26765	7826.88	29215	2.25563
115	1	0	0	0	0	0	0	0	0	0	0	0	0	1	0	0	62.77	58.18	7	1525	744.005	140.197	174.658	1124.42	2	30881	5589.39	8946	1.17526
116	1	0	0	0	0	0	0	0	0	0	0	1	0	1	0	0	46.15	44.86	6	885	1302.02	439.22	387.366	1059.27	2	39117	598.696	8306	1.45421
117	1	0	0	0	0	0	0	0	0	0	0	1	1	0	1	0		57.06	7	750	689.515	37.2113	252.589	1634.33	2	40940	3963.93	9009	1.37809
118	1	0	0	0	0	0	0	0	0	0	0	0	0	1	0	0	65.18	67.23	7	1100	933.789	265.443	298.439	1173	1	24375	1734.55	8626	1.37111
119	1	0	0	0	0	0	0	0	0	0	0	0	0	1	0	0		57.1	7	1400	840.75	200.169	275.436	880.837	2	27881	4533.47	13242	1.36637
120	1	0	0	0	0	0	0	0	0	0	0	0	0	1	0	0	47.37	48.97	8	1300	918.984	114.048	371.346	683.922	1	28234	13061	35071	1.17781
121	1	0	0	0	0	0	0	0	0	0	0	0	0	1	0	0	52.53	58.23	6	1250	806.423	221.353	233.351	748.344	1	23459	1615.73	10651	1.17997
122	1	0	0	0	0	0	0	0	0	0	0	0	0	1	1	0	50.77	50.13	6	1350	1007.73	148.703	282.172	1041.02	2	30843	2548.31	26532	1.11657
123	1	0	0	0	0	0	0	0	0	0	0	0	0	1	0	0	50.79	54.96	6	900	956.249	331.488	183.314	1358.88	1	36332	5376.48	13609	1.63713
124	1	0	0	0	0	0	0	0	0	0	0	0	0	1	0	0	34.75	41.82	7	750	1193.49	164.174	486.582	1328.59	1	31567	5944.74	17260	1.47911
125	1	0	0	0	0	0	0	0	0	0	0	0	0	1	0	0	36.81	46.8	6	950	1041.34	266.436	278.365	1165.83	1	43497	3349.41	10732	1.45272
126	1	0	0	0	0	0	0	0	0	0	0	1	0	1	0	0	59.11	53.03	5	700	1013.26	230.103	241.653	929.733	2	50031	3711.31	25671	1.23035
127	1	0	0	0	0	0	0	0	0	0	0	0	0	0	1	0	42.21	51.12	7	1100	1279.36	460.024	335.948	1504.1	1	34591	1524.66	8783	1.32959
128	1	0	0	0	0	0	0	0	0	0	0	0	0	0	0	0	50.53	49.09	6	800	977.49	448.832	202.685	965.081	1	19858	3370.51	6175	1.18607
129	1	0	0	0	0	0	0	0	0	0	0	0	0	1	0	0	46.96	61.94	7	675	794.568	162.2	275.521	823.417	1	32970	7152	17554	1.93113
130	1	0	0	0	0	0	0	0	0	0	0	1	0	1	0	0	68.95	69.51	5.5	875	1268.77	329.384	493.444	1470.88	2	50461	1838.63	11992	1.50482
131	1	0	0	0	0	0	0	0	0	0	0	1	0	0	1	0	38.93	49.09	6	1350	941.975	142.661	341.011	1010.81	2	25424	5476.46	11749	1.92795
132	1	0	0	0	0	0	0	0	0	0	0	0	0	0	0	0		62.96	6	1150	1229.07	246.75	365.995	2286.75	1	35667	3038.15	6086	1.08262
133	1	0	0	0	0	0	0	0	0	0	0	0	0	0	0	0	47.75	60.32	6.5	1300	773.289	104.553	223.987	1321.02	1	30312	3727.4	7794	1.1608
134	1	0	0	0	0	0	0	0	0	0	0	0	0	0	0	0	65.02	54.6	1	1500	2088.45	512.249	570.536	2411.66	1	33485	5644.32	33148	0.707298
135	1	0	0	0	0	0	0	0	0	0	0	0	1	1	1	0		54.23	7	1450	578.216	75.1354	190.223	365.376	3	26271	3918.53	8154	1.20428
136	1	0	0	0	0	0	0	0	0	0	0	1	0	0	1	0	73.57	55.43	1	1450	2269.11	635.948	756.069	3224.23	3	32418	4395.96	19729	0.748611
137	1	0	0	0	0	0	0	0	0	0	0	1	0	1	0	0		48.32	5	638	899.288	157.445	296.75	843.131	2	38121	2366.9	19874	1.61111
138	1	0	0	0	0	0	0	0	0	0	0	1	0	0	1	0	59.68	52.86	6	1200	846.449	189.903	261.032	1417.9	2	27069	5499.98	12232	1.17326
139	1	0	0	0	0	0	0	0	0	0	0	1	0	0	0	0	42.51	48.41	6.8	1200	893.706	241.848	213.068	1267.09	1	28446	4906.43	7443	0.923717
140	1	0	0	0	0	0	0	0	0	0	0	0	0	1	1	0	39.04	51.53	5.6	600	1065.63	401.798	251.363	2352.38	2	41992	3451.72	17355	1.36374
141	1	0	0	0	0	0	0	0	0	0	0	1	0	0	1	0	71.7	67.48	7.8	1175	1022.85	253.13	311.12	1795.37	3	33635	3389.96	8010	1.8351
142	1	0	0	0	0	0	0	0	0	0	0	0	0	1	0	0	45.07	48.49	6.5	1550	1599.27	305.846	530.572	1160.9	1	33349	8002.04	74790	1.07451
143	1	0	0	0	0	0	0	0	0	0	0	0	0	0	0	0		100	5	600	732.739	42.3533	259.597	1137.93	2	43043	580.445	12692	1.29937
144	1	0	0	0	0	0	0	0	0	0	0	0	0	0	0	0	49.7	44.76	8	1350	1089.11	340.323	283.622	1087.09	1	35681	3342.42	14556	1.18737
145	1	0	0	0	0	0	0	0	0	0	0	0	0	1	0	0	64.65	71.67	7	1000	1039.65	308.354	275.38	461.944	1	30721	4675.57	7849	1.34169
146	1	0	0	0	0	0	0	0	0	0	0	0	0	0	0	0	40.19	46.22	7	1450	1179.56	273.363	436.623	1092.63	1	31702	1000.83	12785	1.35363
147	1	0	0	0	0	0	0	0	0	0	0	1	0	0	1	0	54.21	59.81	6.5	1000	760.636	154.94	279.123	895.208	3	26553	4248.41	14806	1.32305
148	1	0	0	0	0	0	0	0	0	0	0	1	0	1	0	0	72.25	61.82	6.8	1000	726.571	56.6149	269.296	605.919	2	31122	3206.6	11610	1.2749
149	1	0	0	0	0	0	0	0	0	0	0	1	0	0	0	0	53.43	55.14	5.5	985	1277.01	330.631	376.854	1831.33	2	33630	5899.58	23500	1.40157
150	1	0	0	0	0	0	0	0	0	0	0	1	0	1	0	0	52.21	59.03	8	1000	951.627	142.34	406.708	854.365	2	33103	5405.4	14288	0.956681
151	1	0	0	0	0	0	0	0	0	0	0	0	0	1	0	0	47.28	52.25	8	1550	884.885	249.599	207.354	637.529	1	26490	5252.9	7656	1.40684
152	1	0	0	0	0	0	0	0	0	0	0	1	0	1	0	0	62.3	56.12	7.5	1150	950.132	233.525	240.374	1154.64	2	35811	2691.65	17234	1.12448
153	1	0	0	0	0	0	0	0	0	0	0	1	0	1	0	0	68.76	66.08	7.5	1050	667.351	97.8537	241.98	510.542	2	32732	2968.52	16949	1.09539
154	1	0	0	0	0	0	0	0	0	0	0	0	0	1	1	0		62.46	6.9	1400	791.293	210.98	153.277	1219.79	2	29717	2475.82	9344	1.29336
155	1	0	0	0	0	0	0	0	0	0	0	0	0	1	0	0	46.96	53.06	7	1000	771.175	95.3696	218.799	1472.49	1	28586	1315.02	5502	1.24047
156	1	0	0	0	0	0	0	0	0	0	0	1	0	1	0	0	58.14	64.54	6.5	825	876.474	214.498	257.019	1081.61	2	44361	3079.64	8588	1.24982
157	1	0	0	0	0	0	0	0	0	0	0	0	0	1	1	0	55.26	73.98	7	1150	961.631	330.891	271.571	269.896	2	27163	2249.06	13796	1.31589
158	1	0	0	0	0	0	0	0	0	0	0	0	0	1	1	0	54.43	67.27	6.7	1150	1383.44	127.332	567.209	1932.02	2	39019	5663.21	88014	1.01792
159	1	0	0	0	0	0	0	0	0	0	0	0	0	1	0	0	59.33	55.72	6.5	1100	676.101	58.7803	282.264	577.33	1	25486	2593.14	8270	1.30088
160	1	0	0	0	0	0	0	0	0	0	0	0	0	1	0	0		50.97	5.9	1050	1141.87	438.97	320.987	1275.5	2	34341	1007.8	11800	1.11542
161	1	0	0	0	0	0	0	0	0	0	0	1	0	1	0	0		48.76	7	950	1259.52	221.237	429.667	1151.52	2	31414	4970.31	32191	1.02316
162	1	0	0	0	0	0	0	0	0	0	0	0	0	0	1	0	67.49	61.52	7	900	662.203	169.5	145.804	503.647	2	37825	2612.58	6291	1.10247
163	1	0	0	0	0	0	0	0	0	0	0	0	0	1	0	0	44.54	52.15	6	1000	687.716	87.5162	285.56	695.877	1	31042	5939.85	15021	1.84623
164	1	0	0	0	0	0	0	0	0	0	0	0	0	0	0	0	75.9	75.49	6.2	960	1013	232.731	304.35	875.475	1	56055	414.931	4751	1.51223
165	1	0	0	0	0	0	0	0	0	0	0	0	0	1	0	1	34.24	46.15	6.5	860	881.386	58.8612	329.015	886.425	3	42025	557.285	7864	2.43801
166	1	0	0	0	0	0	0	0	0	0	0	1	0	0	1	0		60.95	7	675	946.298	286.429	263.181	1099.91	2	38058	3637.5	6852	1.09372
167	1	0	0	0	0	0	0	0	0	0	0	0	0	1	0	0	35.25	42.78	7.5	1000	943.758	333.789	243.16	410.24	1	35558	6034.41	18907	1.5336
168	1	0	0	0	0	0	0	0	0	0	0	1	0	0	1	0		48.05	8	1250	1032.59	153.089	365.987	879.073	2	32712	6749.74	36458	1.49172
169	1	0	0	0	0	0	0	0	0	0	0	1	0	0	1	0	60.44	59.39	6	850	1490.49	337.13	344.526	1335.46	2	27418	10237.5	30433	1.76145
170	1	0	0	0	0	0	0	0	0	0	0	0	0	1	0	0	61.82	62.57	6.9	990	1205.7	252.571	510.099	802.343	1	35512	3629.33	17153	1.21816
171	1	0	0	0	0	0	0	0	0	0	0	0	0	0	0	0		46.83	8	1350	683.493	34.7518	270.227	814.561	1	24950	6293.88	3217	1.24883
172	1	0	0	0	0	0	0	0	0	0	0	0	0	1	0	0	44.44	45.54	6.6	1100	1069.24	348.647	229.998	743.269	1	32241	1948.08	9264	1.34789
173	1	0	0	0	0	0	0	0	0	0	0	1	0	0	0	0	45.06	46.01	6.5	750	1004.72	288.157	289.125	976.991	1	42992	4613.19	13620	1.50233
174	1	0	0	0	0	0	0	0	0	0	0	0	0	1	1	0	72.04	71.47	6	950	941.505	267.507	309.734	791.054	2	32313	5338.43	13501	1.43017
175	1	0	0	0	0	0	0	0	0	0	0	0	0	0	0	0			6	1100	757.57	203.177	196.206	462.355	2	26318	4562.62	6448	1.12661
176	1	0	0	0	0	0	0	0	0	0	0	1	0	0	1	0	50.94	47.95	7	1200	1280.44	403.766	363.868	1362.36	2	28832	7691.4	22852	1.5802
177	1	0	0	0	0	0	0	0	0	0	0	1	0	0	1	0	0	49.73	6	1250	1018.37	139.727	336.812	1209.93	2	24150	7627.86	35430	1.74761
178	1	0	0	0	0	0	0	0	0	0	0	0	1	0	1	0		47.15	4	1000	1618.54	345.602	604.304	1997.92	2	40414	1159.43	11838	1.1789
179	1	0	0	0	0	0	0	0	0	0	0	0	0	1	0	0	53.81	55.53	8	1350	849.078	144.174	266.616	970.538	1	25662	9464.36	22036	1.13587
180	1	0	0	0	0	0	0	0	0	0	0	1	0	0	1	0	62.33	55.09	6	600	720.115	65.1204	287.036	772.658	3	34125	5198.59	13922	1.80293
181	1	0	0	0	0	0	0	0	0	0	0	0	0	1	1	1	47.46	48.34	7.8	1663	1739.65	265.228	862.543	1385.17	3	32809	6518.77	75438	1.14714
182	1	0	0	0	0	0	0	0	0	0	0	0	0	0	0	0	36.68	48.54	7	1150	1165.13	283.752	391.167	1182.98	1	28541	3628.72	9192	1.26272
183	1	0	0	0	0	0	0	0	0	0	0	0	0	1	0	0	53.08	53.78	7	850	753.974	141.422	206.779	1385.19	1	26749	9126.2	12513	2.24405
184	1	0	0	0	0	0	0	0	0	0	0	1	0	1	0	0	62.23	62.99	6.5	800	1180.85	229.847	363.745	1585.9	2	41898	3481.85	18347	1.65153
185	1	0	0	0	0	0	0	0	0	0	0	1	0	0	0	0	53.07	43.11	6.5	1250	842.492	103.229	283.114	573.987	1	35417	1521.32	10349	1.11907
186	1	0	0	0	0	0	0	0	0	0	0	1	0	1	0	0	51.63	55.48	7	1400	1081.94	312.422	297.596	1122.93	3	27814	3307.08	32028	1.11146
187	1	0	0	0	0	0	0	0	0	0	0	1	0	1	0	0		67.28	6	1000	1046.22	160.001	438.606	1443.01	2	43921	3671.84	14250	1.34124
188	1	0	0	0	0	0	0	0	0	0	0	0	0	1	0	1	46.82	53.27	7	1250	917.987	166.803	320.091	1312.66	3	39259	3664.69	21786	1.28836
189	1	0	0	0	0	0	0	0	0	0	0	0	0	0	0	0	26.81	49.81	6	750	808.214	223.149	324.135	372.73	1	32127	4455.97	8055	2.6202
190	1	0	0	0	0	0	0	0	0	0	0	0	0	0	0	0	58.15	49.55	8	1900	738.713	140.361	233.818	495.222	1	19113	357.833	964	1.24138
191	1	0	0	0	0	0	0	0	0	0	0	0	0	1	0	0	61.75	72.04	6.5	1500	813.928	194.806	173.848	1098.47	1	27482	2934.81	11055	1.24676
192	1	0	0	0	0	0	0	0	0	0	0	0	0	0	1	0			6.5	1400	1860.5	237.915	799.028	1849.19	4	26659	7565.34	16583	0.844655
193	1	0	0	0	0	0	0	0	0	0	0	1	0	0	0	0	57.88	57.35	5	900	1104.11	331.38	262.705	513.506	1	27688	3780.02	5753	1.20104
194	1	0	0	0	0	0	0	0	0	0	0	0	0	1	1	0	53.25	66.48	7	1100	1173.35	131.104	590.591	937.451	2	34073	11425.6	31683	1.25779
195	1	0	0	0	0	0	0	0	0	0	0	0	0	0	0	0	59.2	54.74	7.5	1350	795.53	165.181	231.816	1136.51	1	24966	3534.11	10733	1.16962
196	1	0	0	0	0	0	0	0	0	0	0	1	1	1	0	0		51.75	7	900	1293.47	163.739	630.509	798.299	3	31297	778.418	25086	1.04727
197	1	0	0	0	0	0	0	0	0	0	0	0	0	1	0	0		62.11	6.5	900	708.911	72.669	217.447	746.68	2	42506	3519.26	10876	1.40526
198	1	0	0	0	0	0	0	0	0	0	0	0	0	1	1	0	71.36	70.74	6	500	902.323	158.293	169.504	401.338	2	32553	4277.78	15378	1.71246
199	1	0	0	0	0	0	0	0	0	0	0	0	0	1	0	0	40.32	63.28	6.3	1350	1133.5	366.264	291.941	1113.36	2	33251	5189.47	10993	1.29495
200	1	0	0	0	0	0	0	0	0	0	0	0	0	1	1	0	47.85	56.33	7	1250	900.13	150.735	384.023	544.209	2	30038	527.079	8405	0.951106
201	1	0	0	0	0	0	0	0	0	0	0	0	0	0	1	0		64.35	7	900	663.562	76.3502	245.898	885.452	2	27352	2246.11	6483	1.31309
202	1	0	0	0	0	0	0	0	0	0	0	0	0	1	1	0			6	1300	1863.23	299.214	633.828	2125.94	3	27327	3100.44	10261	0.94993
203	1	0	0	0	0	0	0	0	0	0	0	0	1	1	0	0		64.63	6.5	800	991.598	268.225	375.955	1141.11	2	30295	3909.13	20423	1.27
204	1	0	0	0	0	0	0	0	0	0	0	0	1	1	1	0	46.93	54.12	6.8	1125	847.259	135.353	256.783	427.64	3	33864	7257.41	34559	1.194
205	1	0	0	0	0	0	0	0	0	0	0	0	0	1	1	0	49.76	56.89	6	900	1252.18	501.423	314.711	1190.04	2	30666	2317.47	10895	1.67768
206	1	0	0	0	0	0	0	0	0	0	0	0	1	1	1	0		53.45	7	1600	1892.28	338.041	843.708	1266.86	4	30257	3772.39	67279	0.699962
207	1	0	0	0	0	0	0	0	0	0	0	0	0	1	0	0		61.84	7	1200	660.264	52.7669	253.596	540.79	1	36472	4311.69	13204	1.45255
208	1	0	0	0	0	0	0	0	0	0	0	0	0	1	0	0	41.25	45.02	7	1100	855.467	234.482	274.607	703.4	1	26495	7964.55	21218	1.44803
209	1	0	0	0	0	0	0	0	0	0	0	0	0	0	0	0	68.48	52.42	7	1200	652.784	40.1831	204.538	319.886	1	33512	1662.18	7317	1.52444
210	1	0	0	0	0	0	0	0	0	0	0	0	0	0	0	0		49.51	6	650	938.63	318.986	255.683	1173.58	1	29306	2497.9	9131	2.51986
211	1	0	0	0	0	0	0	0	0	0	0	0	0	1	0	0	36.55	48.13	7	1050	1122.51	183.492	489.723	1078.93	1	37137	1969.03	11718	1.28914
212	1	0	0	0	0	0	0	0	0	0	0	1	1	1	0	0	64.44	63.21	7	1000	1010.44	202.099	311.236	1099.69	2	36042	6806	27788	1.06633
213	1	0	0	0	0	0	0	0	0	0	0	0	0	1	1	0	51.36	57.55	7.5	1500	911.488	81.3846	196.187	1510	2	31733	3538.3	8810	1.31063
214	1	0	0	0	0	0	0	0	0	0	0	0	0	0	1	0	47.57	58.93	6	750	918.542	86.6952	459.281	845.628	2	59822	3113.86	10522	1.73876
215	1	0	0	0	0	0	0	0	0	0	0	0	0	1	0	0	33.84	46.62	5	800	742.433	166	235.954	752.364	1	39180	3879.56	12413	1.69211
216	1	0	0	0	0	0	0	0	0	0	0	1	0	1	0	0		48.19	6	750	1040.89	156.47	415.8	1773.94	2	54558	4443.26	23738	1.47038
217	1	0	0	0	0	0	0	0	0	0	0	0	0	1	1	0	58.44	66	6	588	1339.49	664.548	240.238	653.389	2	27032	4084.72	12533	1.64031
218	1	0	0	0	0	0	0	0	0	0	0	0	0	1	0	0	53.46	60.55	7	1150	1348.84	299.608	220.348	1642.2	1	28033	8695.14	15251	2.17151
219	1	0	0	0	0	0	0	0	0	0	0	1	0	1	0	0	52.1	55.9	7.8	800	782.756	106.508	194.913	1112.6	1	32559	3604.71	4247	1.2869
220	1	0	0	0	0	0	0	0	0	0	0	0	0	1	0	0	71.31	63.65	6	1200	762.334	187.936	167.066	918.018	1	30111	3442.15	6629	1.34909
221	1	0	0	0	0	0	0	0	0	0	0	1	0	1	0	0	66.78	62.34	8	1400	805.358	163.963	240.155	959.311	2	34608	11933.1	19254	1.20848
222	1	0	0	0	0	0	0	0	0	0	0	0	0	1	0	0	37.36	50.54	7	1000	1026.54	369.589	206.51	1448.57	1	31133	3495.58	15394	1.13132
223	1	0	0	0	0	0	0	0	0	0	0	0	0	1	0	0	50	53.27	8	1100	1001.58	177.171	313.128	1466.7	1	33920	3341.11	15736	1.20767
224	1	0	0	0	0	0	0	0	0	0	0	1	0	1	0	0	57.11	56.67	6.5	1000	786.044	75.6273	257.622	1637.63	2	41061	4358.37	17575	1.70201
225	1	0	0	0	0	0	0	0	0	0	0	0	0	1	0	0	55.47	52.11	6	875	918.335	144.021	368.935	850.62	1	25845	9499.25	13099	1.67514
226	1	0	0	0	0	0	0	0	0	0	0	0	0	1	0	0	38.84	47.28	7	1100	996.485	353.772	318.271	1009.65	1	27526	4838.91	9733	1.77102
227	1	0	0	0	0	0	0	0	0	0	0	0	0	1	0	0	58.57	53.87	8	1100	979.459	171.719	361.734	1147.38	2	28131	5787.63	15617	1.20183
228	1	0	0	0	0	0	0	0	0	0	0	0	0	0	0	0	27.7		6	800	771.92	115.822	264.251	1089.89	2	28730	4678.58	10455	1.92259
229	1	0	0	0	0	0	0	0	0	0	0	1	1	1	0	0		58.79	7	1250	1226.37	227.825	425.57	1714.64	2	30691	5979.39	54199	1.20642
230	1	0	0	0	0	0	0	0	0	0	0	0	0	1	1	0	46.76	57.35	7	1200	1451.18	296.544	441.152	692.889	2	30334	3448.17	23849	1.13996
231	1	0	0	0	0	0	0	0	0	0	0	0	0	1	0	0	51.86	53.34	6.5	900	697.543	94.0227	233.116	1204.07	1	34872	2169.24	10573	1.30371
232	1	0	0	0	0	0	0	0	0	0	0	0	0	1	0	0	60.55	64.3	6.5	900	899.372	174.175	289.811	1528.79	2	40261	3757.31	14587	1.50785
233	1	0	0	0	0	0	0	0	0	0	0	0	0	0	0	0	56.46	72.75	6	1350	645.472	150.966	141.315	609.651	1	26922	3020.15	5048	1.19156
234	1	0	0	0	0	0	0	0	0	0	0	0	0	1	1	0	51.13	55.77	6	1250	892.675	162.379	299.447	1041.48	2	34552	1990.38	14583	1.2781
235	1	0	0	0	0	0	0	0	0	0	0	0	0	1	1	0	62.71	57.85	5	1300	961.238	200.261	368.083	845.311	2	29277	779.906	7743	1.43618
236	1	0	0	0	0	0	0	0	0	0	0	1	0	1	0	0	46.78	47.16	6	1250	697.552	113.104	260.353	1151.42	2	30464	5049.96	21720	0.999737
237	1	0	0	0	0	0	0	0	0	0	0	1	0	1	0	0	63.81	52.61	5	700	750.599	73.4797	254.919	708.543	2	40852	3598.94	19562	1.24595
238	1	0	0	0	0	0	0	0	0	0	0	0	0	1	1	0	35.93	47.53	6.5	775	1004.73	173.232	336.419	1064.47	2	29696	2955.21	32733	1.18082
239	1	0	0	0	0	0	0	0	0	0	0	0	0	1	0	0	45.34	63.12	8	1250	833.376	176.63	236.443	1124.05	1	42912	1557.58	7560	1.19484
240	1	0	0	0	0	0	0	0	0	0	0	0	0	0	0	0	61.05	54.71	5	835	1130.85	395.122	293.278	842.947	1	48428	2277.24	17998	1.59581
241	1	0	0	0	0	0	0	0	0	0	0	0	0	1	0	0	47.23	49.9	6	1250	1036.14	259.266	279.569	673.103	1	30458	5498.31	17302	1.49707
242	1	0	0	0	0	0	0	0	0	0	0	0	0	1	0	0	41.75	52.84	7	1200	866.898	95.7208	328.101	1172.24	1	29353	3611.63	19038	1.25613
243	1	0	0	0	0	0	0	0	0	0	0	0	0	1	0	0	55.5	55.76	7	1200	656.426	71.7036	236.488	406.803	1	27935	7450.03	6513	0.99922
244	1	0	0	0	0	0	0	0	0	0	0	1	0	0	0	0	61.57	56.4	6.7	1350	809.026	56.0263	256.301	1495.73	2	29207	2666.72	9171	1.01748
245	1	0	0	0	0	0	0	0	0	0	0	0	0	0	0	0	40.33	44	4.5	550	964.736	282.403	209.383	1401	1	35318	1434.39	8314	1.23338
246	1	0	0	0	0	0	0	0	0	0	0	1	1	1	0	0		50.44	8	1325	1287.75	235.584	546.242	1122.46	3	33666	8379.71	68290	1.15966
247	1	0	0	0	0	0	0	0	0	0	0	0	0	1	0	0	40.34	44.62	6	750	906.122	157.434	299.387	1018.83	1	34995	4037.96	30013	1.22867
248	1	0	0	0	0	0	0	0	0	0	0	1	0	0	1	0	52.4	48.85	7	1350	1503.61	453.891	486.529	2139.78	2	30735	10689.7	37147	1.0534
249	1	0	0	0	0	0	0	0	0	0	0	0	0	0	0	0		74.96	6.5	1850	1262.2	231.386	342.771	1878.75	1	35024	1077.67	1858	1.43648
250	1	0	0	0	0	0	0	0	0	0	0	1	0	1	0	1	58.09	56.07	6	850	879.01	226.044	248.319	1008.44	4	33578	2150.65	17143	1.91627
251	1	0	0	0	0	0	0	0	0	0	0	0	0	1	0	0	57.88	57.21	7	1350	1024.15	202.543	310.543	952.46	1	22697	4624	10986	1.22854
252	1	0	0	0	0	0	0	0	0	0	0	0	0	0	0	0	19.55	47.82	6	750	926.343	202.777	240.975	1240.44	1	47335	2345.89	10419	1.25633
253	1	0	0	0	0	0	0	0	0	0	0	1	0	0	1	0		49.34	6	1250	734.589	101.321	238.525	920.967	3	29383	4479.83	16532	1.40778
254	1	0	0	0	0	0	0	0	0	0	0	1	0	1	0	0	54.45	54.87	8	1125	996.306	282.34	285.867	828.381	2	29495	3991.87	25533	1.50637
255	1	0	0	0	0	0	0	0	0	0	0	0	0	1	0	0		78.11	6	925	906.442	95.923	344.105	846.916	2	37890	2447.78	14418	1.40749
256	1	0	0	0	0	0	0	0	0	0	0	0	0	1	0	0		49.15	6	650	925.461	184.448	297.652	1153.99	2	46353	3292.22	20181	1.46524
257	1	0	0	0	0	0	0	0	0	0	0	1	0	0	1	0	43.49	42.74	6	950	1180.02	250.103	328.115	1010.87	2	32788	5135.19	15819	1.52083
258	1	0	0	0	0	0	0	0	0	0	0	0	1	1	1	0		54.28	7	1250	837.553	80.5314	251.688	1003.18	3	28047	6850.44	19208	1.15599
259	1	0	0	0	0	0	0	0	0	0	0	0	0	1	1	0	55.28	57.88	7	950	731.275	128.709	209.564	988.214	2	38521	4415.79	9814	1.36772
260	1	0	0	0	0	0	0	0	0	0	0	0	0	1	1	0	49.72	59.04	7.2	1400	1324.2	179.517	508.125	1245.41	2	36749	7176.7	31479	0.853443
261	1	0	0	0	0	0	0	0	0	0	0	1	0	0	1	0	69.42	66.57	8.5	1350	1234.97	336.523	379.122	1578.88	2	33544	8756.11	29723	1.0494
262	1	0	0	0	0	0	0	0	0	0	0	0	0	1	0	0	47.15	61.53	7.5	1300	842.198	205.658	289.4	507.362	1	30437	4523.28	18838	1.25235
263	1	0	0	0	0	0	0	0	0	0	0	0	0	1	1	0	49.06	69.62	7	700	689.375	64.5327	209.713	797.805	2	40087	2157.43	13339	1.29273
264	1	0	0	0	0	0	0	0	0	0	0	1	0	1	0	0	56.45	51.35	7	1050	1391.64	166.587	694.428	877.986	2	30899	5606.38	38596	1.16619
265	1	0	0	0	0	0	0	0	0	0	0	1	0	1	0	0	71.19	49	8	1700	1301.42	246.861	476.906	1376.35	2	33444	9633.97	11854	1.22918
266	1	0	0	0	0	0	0	0	0	0	0	1	0	1	0	0	50.65	48.85	6	1200	1300.46	304.657	587.307	808.315	2	37314	2147.21	34982	1.21938
267	1	0	0	0	0	0	0	0	0	0	0	0	0	0	0	0	46.3	44.53	7	2000	612.834	34.8085	216.449	752.397	1	12545	3814.82	3593	1.28115
268	1	0	0	0	0	0	0	0	0	0	0	0	0	0	0	0		55.32	3	1350	687.216	280.416	142.172	669.847	1	24859	5062.7	4315	1.42265
269	1	0	0	0	0	0	0	0	0	0	0	0	0	1	1	0		57.54	6.5	900	605.399	50.0962	282.114	366.35	3	28212	2762.21	7353	1.46004
270	1	0	0	0	0	0	0	0	0	0	0	0	0	1	0	0	49.82	52.24	6	600	729.541	58.5925	343.092	969.699	1	40220	1184.8	10015	1.91731
271	1	0	0	0	0	0	0	0	0	0	0	0	0	1	1	0	47.31	51.95	7	1000	694.165	83.4558	216.122	1202.8	2	30430	2190.87	8000	1.20682
272	1	0	0	0	0	0	0	0	0	0	0	1	1	0	1	0		52.19	7.5	1100	867.119	105.446	214.283	1457.35	3	31965	3192.57	10237	1.5
273	1	0	0	0	0	0	0	0	0	0	0	1	0	1	0	0	58.3	66.67	7	1300	671.939	14.1667	173.536	939.299	2	38841	3453.29	6809	1.2516
274	1	0	0	0	0	0	0	0	0	0	0	0	0	1	0	0	50.55	57.43	6.5	1500	1241.49	348.209	254.844	1362.81	1	32447	4434.38	35839	1.50637
275	1	0	0	0	0	0	0	0	0	0	0	1	0	1	0	0	62.15	58.13	7.8	900	1171.12	223.428	210.697	1506.17	2	31208	2672.43	6725	1.49046
276	1	0	0	0	0	0	0	0	0	0	0	0	0	0	0	0	61.15	51.56	5	625	1197.83	314.368	437.548	1674.93	1	39600	874.394	13932	1.03956
277	1	0	0	0	0	0	0	0	0	0	0	0	0	1	0	0	43	51.29	8	1500	940.776	313.467	241.13	1097.66	2	23906	4361.25	17796	1.18156
278	1	0	0	0	0	0	0	0	0	0	0	0	0	1	0	0	47.65	51.26	7	1100	954.666	92.3101	427.898	1002.49	1	33129	5512.58	21960	1.49239
279	1	0	0	0	0	0	0	0	0	0	0	0	0	1	1	0		56.59	7	1000	1145.23	295.641	410.122	1092.97	2	32433	3667.71	22795	1.0957
280	1	0	0	0	0	0	0	0	0	0	0	0	0	0	1	0		55.6	7	1400	995.835	210.169	290.206	1283.76	2	33308	3876.15	31374	1.53183
281	1	0	0	0	0	0	0	0	0	0	0	0	0	0	0	0		61.25	5.5	650	831.105	172.502	242.233	1326.3	2	49927	681.874	13622	1.58326
282	1	0	0	0	0	0	0	0	0	0	0	0	0	1	0	0	57.25	55.44	7.5	1250	994.673	246.798	251.86	1052.6	1	33925	2286.57	10961	1.24956
283	1	0	0	0	0	0	0	0	0	0	0	0	0	0	0	0	54.07	51.46	6.5	1200	1245.59	381.262	205.083	1269.54	1	31712	2176.04	8911	1.50814
284	1	0	0	0	0	0	0	0	0	0	0	0	0	1	1	0		50.59	6.3	850	1444.34	455.451	459.785	815.18	2	33280	785.968	8660	1.02806
285	1	0	0	0	0	0	0	0	0	0	0	0	0	1	1	0	52.37	67.11	7.2	1400	1078.01	230.133	410.232	1077.9	2	29163	2740.54	22508	1.08657
286	1	0	0	0	0	0	0	0	0	0	0	0	0	1	0	0	67.69	56.23	7.5	1500	758.014	70.547	235.067	1287.37	1	22934	6842.07	12517	1.15074
287	1	0	0	0	0	0	0	0	0	0	0	1	0	1	0	0	57.82	46.86	6	500	693.829	61.9142	310.628	643.88	3	38715	1300.65	11762	1.35718
288	1	0	0	0	0	0	0	0	0	0	0	1	0	0	0	0	85.09	79.7	7	1500	965.669	208.253	204.133	839.248	2	42125	4195.76	6071	1.36272
289	1	0	0	0	0	0	0	0	0	0	0	0	0	1	0	0	44.33	54.53	6.5	875	1011.69	365.529	278.509	997.355	1	31400	8942.66	17552	2.19017
290	1	0	0	0	0	0	0	0	0	0	0	0	0	1	0	0	56.11	60.36	6.5	875	997.739	224.832	347.669	1639.1	1	33471	4010.09	12085	1.64967
291	1	0	0	0	0	0	0	0	0	0	0	1	0	0	1	0	46.11	47.79	5.5	750	2289.02	506.364	531.722	3440.62	2	38263	2762.38	26901	1.26553
292	1	0	0	0	0	0	0	0	0	0	0	1	0	0	0	0		49.04	7	1200	705.844	190.622	192.617	622.805	2	31152	6033.59	22020	1.668
293	1	0	0	0	0	0	0	0	0	0	0	1	0	0	0	0	48.58	58.22	7	900	1000.6	308.028	292.811	852.98	2	33771	3305.71	20394	1.53398
294	1	0	0	0	0	0	0	0	0	0	0	1	0	0	1	0		54.32	6	850	1161.54	332.476	305.386	1056.49	2	34439	1370.55	12094	0.938015
295	1	0	0	0	0	0	0	0	0	0	0	0	0	1	1	0	42.45	50.04	7	875	874.537	187.891	267.918	976.322	2	41783	4283.44	20553	1.4412
296	1	0	0	0	0	0	0	0	0	0	0	0	0	1	1	0	53.32	56.67	7	1125	890.391	268.689	241.608	693.901	1	32639	2393.43	6603	1.13722
297	1	0	0	0	0	0	0	0	0	0	0	0	1	0	0	1		54.43	6.5	1000	989.87	213.893	357.685	1335.98	4	38262	3865.08	20164	1.7151
298	1	0	0	0	0	0	0	0	0	0	0	0	0	1	0	0	40.62	43.02	7.5	1000	744.334	145.217	190.987	1214.28	1	29344	3878.15	8245	1.12735
299	1	0	0	0	0	0	0	0	0	0	0	1	0	0	0	0	47.6	48.36	6	1000	805.296	128.028	237.379	1332.96	1	31793	3933.94	18940	1.79904
300	1	0	0	0	0	0	0	0	0	0	0	0	0	1	1	0	60.2	68.97	8	1425	796.968	124.954	297.384	413.125	2	26448	6757.33	11545	1.27167
301	1	0	0	0	0	0	0	0	0	0	0	1	0	1	0	0	47.69	52.59	7	1375	890.953	128.952	315.47	578.838	2	34295	5665.5	24574	0.940497
302	1	0	0	0	0	0	0	0	0	0	0	1	0	0	1	0	52.7	62.65	7	900	687.586	47.6391	209.468	1028.31	2	27897	4673.38	7791	0.993553
303	1	0	0	0	0	0	0	0	0	0	0	0	0	0	0	0		45.41	7	1800	1385.27	488.225	399.05	1618.84	1	33206	4886.25	2790	1.62334
304	1	0	0	0	0	0	0	0	0	0	0	0	0	1	0	0	48.37	55.15	7	1000	999.496	459.225	161.321	823.564	1	31152	3252.35	14528	1.47578
305	1	0	0	0	0	0	0	0	0	0	0	0	0	1	0	0	49.76	56.48	7	1050	1084.01	299.944	308.326	1367.5	1	30742	3206.72	6755	2.13371
306	1	0	0	0	0	0	0	0	0	0	0	0	0	0	0	0	51.65	48.97	6	950	646.66	163.66	161.717	654.42	1	33838	3381.7	7683	1.21732
307	1	0	0	0	0	0	0	0	0	0	0	0	0	1	0	0	52.91	52.82	7	1500	1194.14	304.957	322.936	1443.27	1	32890	6324.24	23489	1.30781
308	1	0	0	0	0	0	0	0	0	0	0	1	0	0	1	1		52.67	1	900	1011.95	128.242	319.506	883.947	4	32825	1781.86	17801	1.21617
